# Supplementary material for: Research on the evolution of cross-platform online public opinion for public health emergencies considering stakeholders
Source: PLoS One. 2024 Jun 25;19(6):e0304877. doi: 10.1371/journal.pone.0304877 (PMC11198828; doi:10.1371/journal.pone.0304877)
Supplement: S1 File — (ZIP) [file pone.0304877.s001.zip]

Archive with 1 entries (1 files):
- data/supporting data.xlsx
