# Supplementary material for: Research on the evolution of cross-platform online public opinion for public health emergencies considering stakeholders
Source: PLoS One. 2024 Jun 25;19(6):e0304877. doi: 10.1371/journal.pone.0304877 (PMC11198828; doi:10.1371/journal.pone.0304877)
Supplement: S1 File — (ZIP) [file pone.0304877.s001.zip › data/supporting data.xlsx]

## Sheet: Sheet1
posting content	number of forwards	comment volume	number of likes	number of followers	publisher profile information	publisher authentication information
Pay attention to prevent intestinal infection # Intestinal health # Diet and health # Food safety # Health # Norovirus	4	1	9	1251	Love health and life. Love Tik Tok and make friends. Love beauty and share. Order method 1 Click to enter the kitchen window and select the right thing. 2 Click on the small yellow car in the lower left corner of the video.
I vomited and pulled, and my eyes were lost. I feel so distressed. My treasure # Who doesn't have a cute one yet # Norovirus	0	3	7	10954	Salt is sweet, smiling angel baby.
[Norovirus-prone beaches in Santa Catarina, Brazil] Recently, more than 4,500 cases of acute diarrhea have been reported in Florianópolis, the capital of santa catarina, Brazil. Since December 2022, the proportion of norovirus detected in fecal samples collected by the health department of this city is as high as 63%. There are indications that the virus has spread in this coastal city. Brazil's …	0	0	1	69577	Http://www.br-cn.com./ The official website of the largest circulation Chinese newspaper in South America, based in Brazil, serves overseas Chinese. The newspaper has a strong editorial team and is headquartered in Sã o Paulo.	South American Overseas Chinese News official Weibo
[# Dalian # Latest Prevention Tips for Disease Control] In February, our city was still in the high season of respiratory infectious diseases and infectious diarrhea caused by norovirus, and the municipal CDC reminded citizens to pay attention to preventing the occurrence of infectious diarrhea caused by COVID-19 infection, influenza, chickenpox and norovirus infection, and at the same time, we s…	0	0	0	54474	Ask for a job, ask for a personal letter @ 中中中中 Dalian! For more local recruitment information in Dalian, please pay attention to WeChat official account: jobsdalian	Local information blogger (Dalian) Chaohua host (Dalian recruitment Chaohua)
As promised recently, I went to the hospital for a B-ultrasound yesterday, but I didn't cry all the time. I slowly overcame some things I was afraid of. I can let off fireworks in the New Year, from crying when I collapsed to being desensitized. I hope I can go to the children's park better next year and dare to play with some high equipment and feed small animals. The coward also grew up a littl…	0	0	3	373	The growth diary of ASD high-function male treasure, we walk slowly for a long way.
[Dalian CDC reminded in February] In February, Dalian was still in the high season of respiratory infectious diseases and infectious diarrhea caused by norovirus. The Municipal Center for Disease Control and Prevention reminds the public to pay attention to the prevention of infectious diarrhea caused by COVID-19 infection, influenza, chickenpox and norovirus infection, and at the same time, to g…	1	0	1	167425	We provide "Dalian" information and services, and this is Weibo, the official of the Information Office of Dalian Municipal People's Government.	Official Weibo of Dalian Municipal People's Government Information Office
[Latest prevention tips of Dalian CDC] In February, our city is still in the high season of respiratory infectious diseases and infectious diarrhea caused by norovirus, and the municipal CDC reminds citizens to pay attention to preventing the occurrence of infectious diarrhea caused by COVID-19 infection, influenza, chickenpox and norovirus infection, and at the same time, we should also beware o…	0	0	0	1515824	Dalian Publishing, Rolling Information, News Hotspots and Award-winning Interaction	Dalian Radio and TV Station News Center
# Looking at Dalian through Clouds # [Latest Prevention Tips for Dalian Disease Control] In February, our city was still in the high season of respiratory infectious diseases and infectious diarrhea caused by norovirus, and the municipal CDC reminded citizens to pay attention to preventing the occurrence of infectious diarrhea caused by COVID-19 infection, influenza, chickenpox and norovirus infe…	0	0	0	104903		Dalian Shengshi Culture Media Co., Ltd. Official Weibo
[February Health Tips] In February, the temperature has risen, but it is still uncertain. Pay attention to increasing or decreasing clothes. This month is just after the Spring Festival, and the turnover of returnees is high, which increases the risk of respiratory infectious diseases such as influenza and COVID-19. For your health, we should focus on preventing and controlling respiratory infect…	0	0	0	1166	Gansu Province Network Illegal and Bad Information Reporting Center accepts reports at 0931-8712377.	Official Weibo of Gansu Internet Illegal and Bad Information Reporting Center
I heard that many people have diarrhea during the Chinese New Year. I don't know if it is gastroenteritis or norovirus, or which virus is infected? # Mutant Covid-19 infection has been found in more than ten countries #?	0	0	0	30	There is still a day to sit alone, and there is a moon in the wild. How can you say that there is no companion?
[Dalian CDC reminded in February] In February, Dalian was still in the high season of respiratory infectious diseases and infectious diarrhea caused by norovirus. The Municipal Center for Disease Control and Prevention reminds the public to pay attention to the prevention of infectious diarrhea caused by COVID-19 infection, influenza, chickenpox and norovirus infection, and at the same time, to g…	0	0	0	56824	The only news portal in Dalian, Tianjian.com official Weibo, news hotline: 0411-88111661.
[Latest prevention tips of Dalian CDC] In February, our city is still in the high season of respiratory infectious diseases and infectious diarrhea caused by norovirus, and the municipal CDC reminds citizens to pay attention to preventing the occurrence of infectious diarrhea caused by COVID-19 infection, influenza, chickenpox and norovirus infection, and at the same time, we should also beware o…	0	0	1	824515	Dalian Evening News, good people deserve good news. National civilized unit. Award-winning hotline: 84323110. Digital address: http://www.dlwb.com.cn.	Dalian Evening News official Weibo
The weather is still cold in February, and the possibility of occurrence and spread of respiratory and intestinal viral infectious diseases is relatively high. After the holiday, people's mobility and frequent interpersonal contact increased, which increased the risk of disease transmission. Xiaowei reminded the public to continue daily protection against Covid-19 infection and pay attention to t…	0	0	0	19331	Official Weibo of Suzhou Health and Wellness Committee (Suzhou Administration of Traditional Chinese Medicine)	Official Weibo of Suzhou Health and Wellness Committee (Suzhou Administration of Traditional Chinese Medicine)
[How to prevent norovirus infection? 】 1. It is recommended to use soap when washing your hands, and wash your hands for at least 20 seconds each time; It is not recommended to use hand contact mouth at any time; Wash your hands before handling food, after using the bathroom and after changing diapers. 2, you can use disinfectants to disinfect the surfaces and items at home. 3. Wash clothes with …	0	0	0	4590		Tongzhou Taihu hospital health education
[School season! Pay attention to prevent the following high incidence of children] 3. Norovirus enteritis and food poisoning Norovirus enteritis can occur all year round, and it is high in winter and spring in China. It can be transmitted from person to person or through food and water, so it is easy to cause outbreaks in crowded places such as schools, kindergartens and hospitals. After eating t…	1	0	0	23424	Fangshan District Health Education Institute encourages you to serve you.	Official Weibo of Health Education Institute of Fangshan District Center for Disease Control and Prevention
Norovirus-infected diarrhea is a self-limited disease, and there is no vaccine or specific drugs. Patients, recessive infected people and virus carriers are the main sources of infection, and people are generally susceptible to Norovirus. Norovirus is transmitted from person to person, through food and through water. Personal hygiene, food hygiene and drinking water hygiene are the key to prevent…	0	0	1	462	Thousands of health care, thousands of health care, and mental balance are the key.
[School season! Pay attention to prevent the following high incidence of children] 3. Norovirus enteritis and food poisoning Norovirus enteritis can occur all year round, and it is high in winter and spring in China. It can be transmitted from person to person or through food and water, so it is easy to cause outbreaks in crowded places such as schools, kindergartens and hospitals. After eating t…	0	0	0	348	Health Education in Changyang Town Community Health Service Center, Fangshan District, Beijing
[Don't forget epidemic prevention and health protection in the school season of alternating winter and spring] Recently, the epidemic situation of Covid-19 infection in China has been reduced to a low level, but the virus has not disappeared, and personal protection is still needed. Winter and spring change in February, with low temperature and dry climate. It is the high season of infectious dis…	0	0	1	300	Jimo District Rong Media Center Official Weibo	Official Weibo of Media Center in Jimo District, Qingdao
[Qingdao CDC released the latest tips] Recently, the epidemic situation of Covid-19 infection in China has been reduced to a low level, but the virus has not disappeared, and personal protection is still needed. Winter and spring change in February, with low temperature and dry climate. It is the high season of infectious diseases such as influenza, measles, tuberculosis and norovirus infection, …	0	0	0	300	Jimo District Rong Media Center Official Weibo	Official Weibo of Media Center in Jimo District, Qingdao
[Back to school is just around the corner, # Jiangsu CDC issued a reminder to start school #] The winter vacation is drawing to a close, and schools, primary and secondary schools are about to start school. Today, the Jiangsu Provincial Center for Disease Control and Prevention issued a health reminder for starting school. Students must do health monitoring and personal protection before starting…	1	1	0	3329853	What impresses you will also impress the world. Come to Weibo @937 Jiangsu News Broadcasting, and let the world see what you hear. Providing news clues such as words, pictures or videos is even better once the well-paid video is adopted!	Weibo, the official news broadcast station of Jiangsu Radio and Television General Station, and China, the most popular radio station.
[Back to school is just around the corner, # Jiangsu CDC issued a reminder to start school #] The winter vacation is drawing to a close, and schools, primary and secondary schools are about to start school. Today, the Jiangsu Provincial Center for Disease Control and Prevention issued a health reminder for starting school. Students must do health monitoring and personal protection before starting…	0	0	0	163967
[Forward attention! # Jiangsu CDC released health tips for starting school #] The school is just around the corner, and the provincial CDC released health tips for starting school. Experts from the Provincial Center for Disease Control and Prevention suggest that teachers and students should do a good job of health monitoring before school starts and continue to do personal protection after schoo…	0	0	0	283191	Jiangsu Radio and Television General Station Litchi Starting Line Official Weibo	Jiangsu Radio and Television General Station Litchi Starting Line Official Weibo
[Forward attention! # Jiangsu CDC released health tips for starting school #] The school is just around the corner, and the provincial CDC released health tips for starting school. Experts from the Provincial Center for Disease Control and Prevention suggest that teachers and students should do a good job of health monitoring before school starts and continue to do personal protection after schoo…	0	0	0	283191	Jiangsu Radio and Television General Station Litchi Starting Line Official Weibo	Jiangsu Radio and Television General Station Litchi Starting Line Official Weibo
# Emergency alert has entered a high incidence period. This kind of disease is easy to cause acute infectious diarrhea # Disease # Norovirus	11102	2042	16771	856671	Catch the world, spread the wonderful and pay attention not to get lost.	Fujian Daily (Newspaper Group) Southeast Net
Regarding diarrhea, there have been a lot of diarrhea observed recently. In fact, COVID-19 has had the symptom of diarrhea since the original strain, but compared with the common symptoms, the proportion of diarrhea is not high. If XBB has diarrhea, it should only increase the probability of diarrhea compared with the previous strains, but I haven't seen the data yet. An epidemic of norovirus bro…	26	27	166	59713
What virus makes my child have diarrhea all the time! I went to the emergency department of children's hospital twice, and I had two stools and little blood, and there was no rotavirus and norovirus. Everything is normal except C-reactive protein! Five adults in the family, except me, the other four are also having diarrhea! What the hell is it! I am afraid that my child's urine will not open eve…	0	30	0	832	The second generation of IVF was born safely on July 2, 2021! May she be healthy and happy from now on! !
Health Tips in February: In February, beginning of spring was warm and cold, which coincided with the period of rework and returning to school. The Hunan CDC reminded the masses that we should focus on preventing and controlling respiratory infectious diseases such as Covid-19 infection and influenza, and intestinal infectious diseases such as norovirus infection. In addition, we should pay atten…	0	0	0	1367688	To undertake the work of disease prevention and control, emergency treatment of public health emergencies, information management of epidemic situation and health-related factors, monitoring and intervention of health hazard factors, laboratory testing, health education and promotion, etc.	Official Weibo of Hunan Provincial Center for Disease Control and Prevention
Baby didn't eat for two days after vomiting, and her mouth was cracked. Yesterday, after work, she took her to the hospital with a stomachache and prescribed a bunch of irrelevant medicines, but she didn't eat anything. But the magic thing is that she got up better this morning and began to pull it. Last night, when I came back from the hospital, I vomited three times without eating dinner, and I…	0	5	0	635	Thunder, rain and dew are all blessings, thank you for everything, and everything goes well.
[Health information tips issued by Weinan CDC in February] In the season of alternating winter and spring in February, the temperature is changeable, which is the high incidence season of infectious diseases such as novel coronavirus infection, influenza, chickenpox, hemorrhagic fever and norovirus. Weinan CDC reminds the public to take precautions. February is the beginning of the school season …	0	0	0	95788	Institutions directly under Weinan Municipal Committee of the Communist Party of China, organ newspaper of Weinan Municipal Committee of the Communist Party of China. .
# Back to school soon! Important Reminder of Jiangsu Disease Control # The winter vacation is drawing to a close, and the school starts soon. On February 1st, Jiangsu Provincial Center for Disease Control and Prevention issued a health reminder for starting school, warmly reminding students to do health monitoring before starting school and continue to do personal protection after starting school…	0	0	0	61603	Unknown planner! A fat man who loves reading! The scarf only represents the blogger's personal opinion; It has nothing to do with the blogger himself!	Planning Director of Yangzhou Zengli Business Development Co., Ltd.
[Gansu Provincial Center for Disease Control and Prevention issued a health reminder in February: the temperature rises and changes, beware of respiratory infectious diseases] In February, the temperature rose, but it still changed, so we should pay attention to increasing or decreasing clothing. This month is just after the Spring Festival, and the mobility of returnees is high, which increases …	0	0	0	227558	Weibo, the official of Lanzhou Daily, adheres to the principle of serving the masses, obeying and serving the overall situation of the work, constantly highlights the newspaper's ideological strength, cultural strength, affinity, competitiveness and innovation, and strives to make news propaganda reach a new level.
[# Be sure to watch out for these five diseases in February #] In February, the temperature will pick up, but it will be chilly in spring, which coincides with the great mobility and aggregation of students in Spring Festival travel rush and schools at all levels, reminding everyone to strengthen prevention and pay attention to the occurrence of various diseases. Be especially wary of these five …	0	0	1	831574	Top ten party newspapers in cities with the most brand value in China; Thirty years of reform and opening up? Top ten local newspaper brands in China; China city reported to the top ten in management.	Dongguan Daily official Weibo
[Fuzhou CDC Reminder: Do a good job in protecting the flow of people in February] # Tips # In February, migrant workers returned, students returned to school soon, and the flow of people increased. Yesterday, Fuzhou CDC reminded the general public that this month, we should focus on preventing Covid-19 infection, and at the same time, we should do a good job in preventing respiratory and intestin…	0	1	0	9635	Taijiang, one of the central urban areas of Fuzhou, the capital of Fujian Province, is located on the north bank of Beigang in the lower reaches of Minjiang River, separated from Jin 'an District by a river in the northeast, facing Minjiang River and Cangshan District across the river in the south and southwest, and adjacent to Gulou District in the north and northwest. It has the most prosperous…	Taijiang District Government Office Official Weibo
[Wenzhou CDC Release: Health Risk Warning in February] # Micro-reminder # In February, our city is still in winter and spring, and with the opening of kindergartens in primary and secondary schools, various respiratory infectious diseases have entered the peak period, and norovirus infection has also entered the high incidence period. The following risk points need the attention of the general pu…	0	0	0	453462	Jingxiu Ouyue, the fashion capital, the land and sea, and the warm state. Here is the attitude of authoritative release, the focus of news, and the temperature of people's livelihood. Weibo, the official press office of Wenzhou Municipal People's Government, will join hands with you!	Official Weibo of Wenzhou Municipal Government Information Office, Zhejiang Province
It seems that I didn't eat enough last night, but I thought it was gastroenteritis or norovirus that vomited and diarrhea last night. I didn't sleep much all night. I was very tired. I was very soft and dizzy. I thought it was the xbb strain from COVID-19. The antigen was negative, but I don't know what happened. My mother has been taking care of me until the middle of the night, and my mother be…	0	7	3	91	Self-discipline, self-love, self-confidence, self-improvement and freedom.
One-and-a-half-year-old children vomited and vomited many times a few hours after going out to play, and suspected Norovirus. After the prescription, I was instructed to take contraindications and pay attention to diet for a few days. After taking the medicine for more than a day, I didn't vomit and diarrhea, and then I vomited and diarrhea again at night after eating the egg tart given by my rel…	1	2	11	3365	Practising Chinese medicine. Uphold the awe of heaven and earth, humanity and the way of life and nature.
Shit, I thought it was food poisoning, but I sent a message saying it was norovirus?	0	0	0	15
Boy, the class of 2023 is worthy of the name. Norovirus broke out at the beginning of Fish Head School. The CDC confirmed that the whole school will be disinfected tomorrow. All the students who live in the school rushed home and reopened on Monday. The kids joked: little winter vacation. ?	0	0	1	4641	The desire for the secular is only to get rich!	The writer Xiao Baigui's cat, works "Cat Forest" and "Clear and Start Again"
Norovirus enters a high incidence period, and the main symptoms are vomiting and diarrhea # Norovirus # Health is more important than anything # Prevention of infection # Wash your hands frequently and pay attention to hygiene.	37280	5803	14531	194965	News clues, warm-hearted stories, record every day's email number jcmapp163com.	Taizhou huangyan district Communication Group
# Norovirus # Norovirus infection # Fighting virus starts with me.	956	218	1330	105653	The WeChat Weibo client account is also a wonderful Yushui submission email ysdsxw163com.	Official account number of Rong Media Center in Yushui District, Xinyu City
It has entered the peak period, and it is necessary to pay attention to # Personal protection # Pay attention to prevent # Norovirus when issuing the latest reminder.	0	0	7	158	Exhibition assistant, autumn national hardware exhibition, whole house custom exhibition, etc., if you want to visit the exhibition, please contact 17762068368
# Norovirus has entered a period of high incidence, and many disease control departments reminded it.	52	33	94	66530	Qingdao Economic Broadcasting Official Tik Tok	Qingdao economic broadcasting
Alert has entered a period of high incidence # Latest information # Health # Norovirus # Alert state	1141	160	1913	567337	Timely and effective innovation release. Please contact e-mail 226048517qqcom at 07138353830 for submission and cooperation internship.	Huanggang Daily Official Tik Tok Account
Pay attention to those who have diarrhea and vomiting recently, and be careful to get this disease # Diarrhea and diarrhea # Norovirus.	923	174	250	4182	Record every bit of life
# Su Dakang # Jiangsu CDC Emergency Reminder is related to the start of school. First, before school starts, do a good job in health monitoring. Before school starts, health monitoring is very necessary. One week before returning to school, teachers and students should pay attention to body temperature and clinical symptoms related to COVID-19 infection. If there are suspicious symptoms such as c…	0	0	0	2137	Pay attention to, love and develop Jiangsu.
# How to prevent new pneumonia in schools after school starts # This Sunday, the city's primary and secondary schools will welcome the start of school registration next Monday, that is, on the eve of the official start of school on February 6, Jiangsu CDC issued a health reminder. Every October to April of the following year is the high incidence of norovirus, so we should be alert to the outbrea…	0	0	0	61603	Unknown planner! A fat man who loves reading! The scarf only represents the blogger's personal opinion; It has nothing to do with the blogger himself!	Planning Director of Yangzhou Zengli Business Development Co., Ltd.
Has entered a high incidence period! Zhejiang released the latest reminder issued by Ningbo CDC: Acute infectious diarrhea caused by Norovirus has entered the peak period! Norovirus is a group of caliciviruses, which mainly causes acute infectious diarrhea. Norovirus-infected diarrhea occurs frequently in the cold season, and the general incidence peak is from October to March of the following ye…	0	0	2	15
# Xuzhou Life # [Back to school soon! Jiangsu CDC issued an important reminder! The winter vacation is drawing to a close, and universities, middle schools and primary schools are about to start school. Recently, the Jiangsu Provincial Center for Disease Control and Prevention issued a health reminder for starting school, warmly reminding students to do health monitoring before starting school an…	0	0	1	790056		Official Weibo of Xuzhou Municipal People's Government Information Office
Fang Lao's attention to the # epidemic situation # dynamics has entered a period of high incidence! Zhejiang issued the latest reminder. At present, Spring Festival travel rush's return trip has gradually come to an end. Last month, the Center for Disease Control and Prevention in China issued a reminder that we should pay attention to the prevention of various infectious diseases during the Spri…	0	0	3	171756	Chinese business network, the voice of the masses, moderator, People's Network, Shaanxi Network moderator.	Local information blogger (Xi 'an)
[Back to school soon! Jiangsu CDC issued an important reminder! The winter vacation is drawing to a close, and universities, middle schools and primary schools are about to start school. Recently, the Jiangsu Provincial Center for Disease Control and Prevention issued a health reminder for starting school, warmly reminding students to do health monitoring before starting school and continue to do…	2	2	11	10813	Dingcheng Tianze Shengshi Tongshan-Tongshan people look forward to your arrival! Welcome @	Official Weibo of Xuzhou tongshan district Rong Media Center
[Back to school soon! Jiangsu CDC issued an important reminder! The winter vacation is drawing to a close, and universities, middle schools and primary schools are about to start school. Recently, the Jiangsu Provincial Center for Disease Control and Prevention issued a health reminder for starting school, warmly reminding students to do health monitoring before starting school and continue to do…	0	0	1	1288001	The Metropolitan Morning Post, sponsored by Xuzhou Newspaper Media Group, was founded in May 2001. It is the mainstream metropolis newspaper with the largest circulation and influence in Xuzhou and its surrounding areas.	"Urban Morning News" official Weibo
[Gansu Provincial Center for Disease Control and Prevention issued a health reminder in February: the temperature rises and changes, beware of respiratory infectious diseases] In February, the temperature rose, but it still changed, so we should pay attention to increasing or decreasing clothing. This month is just after the Spring Festival, and the mobility of returnees is high, which increases …	0	0	0	3791		Lanzhou xigu district Rong media center
Norovirus infectious diarrhea: Norovirus is the most common pathogen of acute gastroenteritis, which is mainly transmitted through the digestive tract and highly contagious. Norovirus can be found in the vomit or feces of infected people. It mainly causes gastroenteritis, with the characteristics of acute onset, rapid spread and wide coverage. The symptoms of gastroenteritis are nausea, vomiting,…	0	1	0	885	Medical Insurance Code of Qinghe Community Health Service Center, Haidian District, Beijing: 08110027 Address: No.19, Anningzhuang East Road, Haidian District, Beijing Zip Code: 100085 Grade: Grade A.	Official Weibo of Qinghe Community Health Service Center, Haidian District, Beijing
[follow! Dongyang CDC Health Reminder in February] The temperature in February is low, and the temperature difference between day and night is large, which coincides with the end of the Spring Festival holiday. Our city will usher in the peak of return passenger flow, and the mobility of personnel will increase, and frequent contact will easily lead to the spread of respiratory diseases such as i…	0	0	0	230182		Weibo, Press Office of Dongyang Municipal Party Committee and Municipal Government, Zhejiang Province
[Back to school soon! Jiangsu CDC issued an important reminder! The winter vacation is drawing to a close, and universities, middle schools and primary schools are about to start school. Recently, the Jiangsu Provincial Center for Disease Control and Prevention issued a health reminder for starting school, warmly reminding students to do health monitoring before starting school and continue to do…	0	0	0	12334	Publish authoritative information, listen to the voices of the people, and understand social conditions and public opinion.	Pei County People's Government Official Weibo
# School season # # Tips # [Tips before school starts! The winter vacation is drawing to a close, and universities, primary and secondary schools are about to start school. Jiangsu CDC issued a health reminder for starting school, warmly reminding students to do health monitoring before starting school and continue to do personal protection after starting school. 1. Do a good job of health monito…	2	0	2	17821		Qidong Rong Media Center "Love Qidong" official Weibo
[Do you want to do nucleic acid in advance before school starts? The authoritative answer is coming] The happy winter vacation will be over again. Seeing that the school starts soon, many parents are asking: "Do you want to do nucleic acid in advance before going back to school?" It is understood that at present, some schools in Ningbo have begun to check the health status of teachers and student…	0	0	0	7549	[Website business consultation] 15058885999 [Group purchase activity consultation] 13858279988 [Ninghai food consultation] 1385827988 [Photography and video consultation] 1385827988	Ninghai Local Portal Website Ninghai Online Network (nhzj.com) Official Weibo
[Wenzhou CDC Release: Health Risk Warning in February] # Micro-reminder # In February, our city is still in winter and spring, and with the opening of kindergartens in primary and secondary schools, various respiratory infectious diseases have entered the peak period, and norovirus infection has also entered the high incidence period. The following risk points need the attention of the general pu…	0	0	0	28055		Official Weibo, Press Office of ouhai district People's Government, Wenzhou City, Zhejiang Province
# Xuzhou Life # [Back to school soon! Jiangsu CDC issued an important reminder! The winter vacation is drawing to a close, and universities, middle schools and primary schools are about to start school. Recently, the Jiangsu Provincial Center for Disease Control and Prevention issued a health reminder for starting school, warmly reminding students to do health monitoring before starting school an…	0	0	0	449326	One state, the Han Dynasty, the west of the three Chu Dynasties, four tours in Qianlong, thoroughfares in five provinces, six thousand years of civilization, seven visits by the Chairman, 800-year-old Peng Zu, a native of Xuzhou, the emperor of the nine dynasties, and Huaihai Road, a ten-mile long street. Travel around Kyushu and never forget Xuzhou!	Xuzhou culture radio, film and television he tourism administration
# Jiangyin Release # 【 Back to school soon! Jiangsu CDC issued an important reminder] The winter vacation is drawing to a close, and colleges, primary and secondary schools will start soon. Jiangsu CDC issued a health reminder for starting school, warmly reminding students to do health monitoring before starting school and continue to do personal protection after starting school. Before the start…	0	0	0	246820	The city is not big, but the mountains are powerful, the water is spiritual, things have a history, and people have a spirit. Jiangyin, in this way, has occupied the right place and the right time, from ancient times to the present.	Jiangyin Municipal People's Government Press Office Official Weibo
[Back to school soon! Jiangsu CDC issued an important reminder! The winter vacation is drawing to a close. Before school starts, health monitoring is very necessary. One week before returning to school, teachers and students should pay attention to their body temperature and clinical symptoms related to COVID-19 infection. If there are suspicious symptoms such as cough, sore throat, dyspnea, fati…	0	0	0	1400623	Suzhou's first portal website and national first-class news website provide valuable information services-the famous city of Suzhou www.2500sz.com.	Mingcheng Suzhou Net Official Weibo
[School season! Pay attention to prevent the following high incidence of children] 3. Norovirus enteritis and food poisoning Norovirus enteritis can occur all year round, and it is high in winter and spring in China. It can be transmitted from person to person or through food and water, so it is easy to cause outbreaks in crowded places such as schools, kindergartens and hospitals. After eating t…	0	0	0	289	Health Education in Qinglong Lake Community Health Service Center Weibo, with the help of Weibo, passed on health knowledge and made you and me happy.
[School season! Pay attention to prevent the following high incidence of children] 3. Norovirus enteritis and food poisoning Norovirus enteritis can occur all year round, and it is high in winter and spring in China. It can be transmitted from person to person or through food and water, so it is easy to cause outbreaks in crowded places such as schools, kindergartens and hospitals. After eating t…	0	0	0	289	Health Education in Qinglong Lake Community Health Service Center Weibo, with the help of Weibo, passed on health knowledge and made you and me happy.
[@ Xining citizens, please check this health reminder] In February, the temperature has picked up, but it is still cold and warm, so we should pay attention to increasing or decreasing clothes in a timely manner. This month coincides with the Spring Festival and the return of schools at all levels. Returnees return to work in the city, and the mobility of the population is high, which increases t…	1	0	0	25647
[Xiamen CDC released the health forecast in February, and the public should pay attention to these ……] Just after the Spring Festival, a large number of migrants returned to work in the city, and students returned to school, and the turnover of personnel was extremely frequent. Xiamen CDC reminds everyone that according to the monitoring data of infectious diseases and public health emergencies i…	0	2	2	1161157	Xiamen Daily is a local mainstream newspaper with authority, credibility and influence, and one of the top 100 newspapers in China. Weibo, the official of Xiamen Daily, relies on a strong team of journalists to release information at the first time.	Xiamen Daily official Weibo
# 中中中中中 # "Norovirus has entered a period of high incidence! Folk common name: vomiting and diarrhea … I hope Tongxiang health and epidemic prevention department will strengthen inspection! "qianjiang evening news" At present, Spring Festival travel rush's return trip has gradually come to an end. Last month, the China Center for Disease Control and Prevention issued a reminder. On February 1st, …	1	0	0	94030	Retired journalist and senior media person … retired from Tongxiang Branch of Jiaxing Daily, Radio and Television Station, Tongxiang City, Zhejiang Province … worked as a worker, journalist and Wuzhen consultant … and was good at news editing and perspective observation …	Internet technology bloggers
[The holiday has passed and the school is just around the corner. Please pay attention to these diseases! According to Shenzhen Longgang disease control news, in February, our city is in the alternate season of winter and spring, and the temperature is changeable, which is easy to spread respiratory infectious diseases. The diseases that need to be focused on are influenza, norovirus infectious d…	0	0	2	457745	@ Longgang, I Longgang, share the city and listen to the people's voices. Longgang is more exciting because of you!	Official Weibo, Propaganda Department of Longgang District Committee, Shenzhen, CPC
[has entered a period of high incidence! Zhejiang issued the latest reminder] At present, Spring Festival travel rush's return trip has gradually come to an end. Last month, the Center for Disease Control and Prevention in China issued a reminder that we should pay attention to the prevention of various infectious diseases during the Spring Festival. On February 1st, Ningbo CDC issued the latest …	0	0	2	42165	The only financial professional channel in Zhejiang-FM95 Zhejiang Economic Broadcasting.	Zhejiang Radio and Television Group fm95 Fortune Broadcasting
# Norovirus # # xbb strain has been detected in Shanghai # No antigen has been detected, and I don't know what it is infected with. I vomit as soon as I walk after eating, but I don't vomit as many times as I pull?	0	2	0	107	Buddha-like
"has entered a period of high incidence! The latest reminder is issued in Zhejiang. Ningbo CDC issued the latest reminder: Acute infectious diarrhea caused by Norovirus has entered the peak period!	0	0	2	1
B# Taiyuan City Operation Management Service # City CDC Prompt: The temperature has risen in February. Pay attention to prevent these diseases. In February, the temperature has risen, but it will still be cold and warm, which coincides with the return of students from various schools. The mobility and aggregation of personnel are great. On February 2, the Municipal Center for Disease Control and …	0	0	0	24936	Established in October 2011, the Center is subordinate to Taiyuan Urban and Rural Administration Bureau, which plays the functions of coordinated management, emergency response and convenient service, and is responsible for the construction, operation and maintenance of the digital urban and rural management platform in the city.	Official Weibo of Taiyuan Digital Urban and Rural Management Command Center.
[Many disease control departments remind! The virus entered a period of high incidence] What is Norovirus? Norovirus, formerly known as Norwalk virus, belongs to calicivirus family. The virus has the characteristics of short incubation period, rapid mutation, strong environmental resistance, diverse transmission routes and low infection dose, so it is easy to spread among people and is the main p…	0	0	0	199852	It started broadcasting on October 5, 1992, and the first live broadcast radio station in Qingdao -FM102.9. Wechat WeChat official account, please search for "Qingdao Economic Broadcasting". 24-hour reporting hotline: 85701212 Download Dragonfly to listen online.	Qingdao Economic Broadcasting Official Weibo
"has entered a period of high incidence! The latest reminder is issued in Zhejiang. Ningbo CDC issued the latest reminder: Acute infectious diarrhea caused by Norovirus has entered the peak period!	0	0	0	7653		Super-talk fans, big coffee (crazy people say poems and super-talk)
[attention! Recently, many disease control departments reminded that acute infectious diarrhea caused by norovirus has entered the peak period! What is norovirus? Norovirus, formerly known as Norwalk virus, belongs to calicivirus family. The virus has the characteristics of short incubation period, rapid mutation, strong environmental resistance, diverse transmission routes and low infection dose…	1	1	2	284685	Broadcast all kinds of important information and sudden hot spots in Jining every day, and release them immediately 24 hours a day. Welcome to leave a message to report and contribute!	Local blogger (Jining)
I'm so tired these two days. Xiaobao is sick, what he eats and vomits? It's estimated that he is infected with Norovirus. The clinic is full of vomiting babies. Originally, he said that he was spanked, but as soon as the doctor drank the saline he poured for him, he vomited. My Xiaobao cried and said that it was painful and painful. He didn't say whoops, but said that it was painful and funny. Ha…	0	0	0	174	I want this floating sea to be mine.
# Focus on the light # [@ Guangming people, please check this February health risk warning ~] Just after the Spring Festival holiday, everyone is restarting their work and study to start the new year together. # Guangming Disease Control # Remind you to pay attention to health risks such as novel coronavirus infection, influenza, norovirus gastroenteritis and poisonous mushroom food poisoning. Pl…	0	0	0	52837	Accelerate the construction of "four cities and two districts" and strive to build a world-class science city and the northern center of Shenzhen.	Official Weibo of Propaganda Department of Guangming District Committee of Shenzhen Municipal Committee of the Communist Party of China
[Just now, Anhui CDC issued a reminder] February coincided with the change of winter and spring, and the temperature was uncertain. After the Spring Festival, there was a big turnover of personnel at the peak of rework and resumption of school. Just now, Anhui CDC issued a reminder that residents still need to be alert to infectious diseases such as novel coronavirus infection, influenza, human i…	1	0	3	561260	Hefei Daily is the organ newspaper of Hefei Municipal Committee of the Communist Party of China. It was founded on November 8, 2009, and adheres to the concept of "mainstream, responsibility and authority".	Hefei Daily official Weibo
[These diseases enter the high season! Important Reminder of Shaoxing Disease Control] February is the season of alternating winter and spring, with changeable temperature, sometimes cold and sometimes warm, which is the high incidence season of respiratory infectious diseases such as novel coronavirus infection, influenza and norovirus gastroenteritis. In February, with the opening of schools an…	0	0	0	302601	There is an alley from three pools mirroring the moon to Baicaoyuan, a village where Yu Wang has been deeply involved in water control, and a beautiful bride in an awning boat. This is an ancient city with a history of more than 2,500 years. Shaoxing is looking forward to meeting you.	Official Weibo, Press Office of Shaoxing Municipal People's Government, Zhejiang Province
"attention! The virus entered a high incidence period _ _ Sohu. com Norovirus gastroenteritis is generally mild, the most common symptoms are vomiting and diarrhea, followed by nausea, abdominal pain, headache, fever, chills and muscle aches. When norovirus gastroenteritis is aggregated or an outbreak occurs, comprehensive disinfection should be done, focusing on the vomit, feces and other pollut…	0	0	0	4178	Li Xingguang, Baiguo Township, Zhongjiang County, Sichuan Province, China
Be alert! Has entered a high incidence period! 2023-02-03 11:23 From Beijing At present, Spring Festival travel rush's return trip has gradually come to an end. Last month, the Center for Disease Control and Prevention in China issued a reminder that we should pay attention to the prevention of various infectious diseases during the Spring Festival. Ningbo CDC issued the latest reminder: Acute in…	0	0	0	120	Bold desire is great, but the heart is small, and the wisdom is round and the desire is square.
"attention! The virus entered a high incidence period _ _ Sohu. com Norovirus gastroenteritis is generally mild, the most common symptoms are vomiting and diarrhea, followed by nausea, abdominal pain, headache, fever, chills and muscle aches. When norovirus gastroenteritis is aggregated or an outbreak occurs, comprehensive disinfection should be done, focusing on the vomit, feces and other pollut…	0	1	2	7653		Super-talk fans, big coffee (crazy people say poems and super-talk)
"Multi-site disease control department reminds! Recently, many disease control departments reminded that the acute infectious diarrhea caused by norovirus has entered the peak period! Everyone is generally susceptible to the virus.	0	0	0	903	Be kind to all good people.
[The virus entered a period of high incidence, with a minimum of 12 hours and a maximum of 72 hours] Recently, many disease control departments reminded that acute infectious diarrhea caused by Norovirus has entered a peak period! O The virus entered a high incidence period, with a minimum of 12 hours and a maximum of 72 hours?	0	1	0	1702455	Information is power, and we focus on information.	Guiyang Evening News Official Weibo
# Jinyun Night Reading # ["Year of the Rabbit" rises first! The oil price is raised | Remind many times! Norovirus enters a period of high incidence | The Knockout crew statement: It's pure rumor! 】	0	0	0	1978526	Jinyun, the general platform and integration of Tianjin Mobile's new media, is a media cluster with news ideals, integrated genes, life services and artificial intelligence.	Jinyun New Media Official Weibo
[These diseases enter the high season! Important Reminder of Shaoxing Disease Control] February is the season of alternating winter and spring, with changeable temperature, sometimes cold and sometimes warm, which is the high incidence season of respiratory infectious diseases such as novel coronavirus infection, influenza and norovirus gastroenteritis. In February, with the opening of schools an…	0	0	0	286422		Yue Niu News official Weibo
# Jinyun Night Reading # ["Year of the Rabbit" rises first! The oil price is raised | Remind many times! Norovirus enters a period of high incidence | The Knockout crew statement: It's pure rumor! 】	0	0	1	11275876	Tianjin Evening News was founded on July 1, 1984. It is a comprehensive daily newspaper with the largest circulation, the widest coverage and the most influence in Tianjin.	Tonight's official Weibo
# Jinyun Night Reading # ["Year of the Rabbit" rises first! The oil price is raised | Remind many times! Norovirus enters a period of high incidence | The Knockout crew statement: It's pure rumor! 】	0	0	0	1795758	Tianjin Daily is the organ of the Communist Party of China (CPC) Tianjin Municipal Committee. Founded on January 17th, 1949.	"Tianjin Daily" official Weibo
[attention! This infectious disease has entered a period of high incidence] Recently, many CDC issued a reminder: acute infectious diarrhea caused by Norovirus has entered the peak period! Click: o attention for details! This infectious disease has entered a period of high incidence?	0	0	0	67055	It has a long history and rich humanities; Surrounded by mountains and rivers, livable and suitable for travel; Open, innovative and full of vitality; Animation capital, happy city. Here is the release of Wuhu, welcome to watch, and we will provide all kinds of information about Wuhu to our friends in time. Official micro-signal: wuhufabu	Official Weibo of Wuhu Internet Publicity Management Office, Anhui Province
[Many disease control departments remind! The virus entered a period of high incidence] @ Red Star News Recently, many disease control departments reminded that acute infectious diarrhea caused by norovirus has entered the peak period! What is norovirus? Norovirus, formerly known as Norwalk virus, belongs to calicivirus family. The virus has the characteristics of short incubation period, rapid m…	1	0	2	331949	Professional managers, ISO management representatives, systematic management researchers under the guidance of persistent organizational core values, and persistent corporate culture management practitioners.	Zhang Qi, director of Guangzhou Huadu Huayu Chemical Co., Ltd.
Ningbo CDC issued the latest reminder: Acute infectious diarrhea caused by Norovirus has entered the peak period! The symptoms of adults and children are different. Norovirus is a group of caliciviruses, which mainly causes acute infectious diarrhea. Norovirus-infected diarrhea occurs frequently in the cold season, and the general incidence peak is from October to March of the following year. The…	4	3	6	64770	Legal consultation: 13738778655, please call directly, Zhejiang Guangzhengda Law Firm, practicing for more than 10 years, Cui lawyer website: http://www.wzxbls.com.	Cui Bo, lawyer of Zhejiang Guangzhengda Law Firm
# Norovirus infectious diarrhea has entered a high incidence period # [Acute infectious diarrhea caused by Norovirus has entered a high incidence period! Zhejiang issued the latest reminder] On February 1st, Ningbo CDC issued the latest reminder: Acute infectious diarrhea caused by Norovirus has entered the peak period. Norovirus is a group of caliciviruses, which mainly causes acute infectious d…	45	6	118	7526585	Qianjiang evening news is hosted by zhejiang daily press group.	Qianjiang evening news official Weibo
[# Norovirus infectious diarrhea enters high incidence period #] On February 1st, Ningbo CDC issued the latest reminder: Acute infectious diarrhea caused by Norovirus has entered the peak period. At present, there are no specific antiviral drugs and vaccines for norovirus, so it is very important to maintain hand hygiene. Do you know norovirus? Do you know norovirus? ?	2	3	1249	7526585	Qianjiang evening news is hosted by zhejiang daily press group.	Qianjiang evening news official Weibo
# Norovirus infectious diarrhea has entered a high incidence period # [Acute infectious diarrhea caused by Norovirus has entered a high incidence period! Zhejiang issued the latest reminder] On February 1st, Ningbo CDC issued the latest reminder: Acute infectious diarrhea caused by Norovirus has entered the peak period. Norovirus is a group of caliciviruses, which mainly causes acute infectious d…	0	1	2	17546	"qianjiang evening news Travel around the World" is an all-media travel studio under the Zhejiang Newspaper Group. At present, it is published every Tuesday, releasing the latest travel information, talking about those things during the trip, and there are also many wonderful activities!	Qianjiang evening news travels around the world.
# Norovirus infectious diarrhea has entered a high incidence period # [Acute infectious diarrhea caused by Norovirus has entered a high incidence period! Zhejiang issued the latest reminder] On February 1st, Ningbo CDC issued the latest reminder: Acute infectious diarrhea caused by Norovirus has entered the peak period. Norovirus is a group of caliciviruses, which mainly causes acute infectious d…	0	0	1	673630	Welcome to qianjiang evening news's special food column "Eating in Hangzhou". We will provide you with the latest and most fashionable food information. For more information, pay attention to the WeChat public account: ilove-eat.	Qianjiang evening news's all-media column "Hangzhou Chihuo" official Weibo
# Norovirus infectious diarrhea has entered a high incidence period # [Acute infectious diarrhea caused by Norovirus has entered a high incidence period! Zhejiang issued the latest reminder] On February 1st, Ningbo CDC issued the latest reminder: Acute infectious diarrhea caused by Norovirus has entered the peak period. Norovirus is a group of caliciviruses, which mainly causes acute infectious d…	0	0	0	66899	Official account number of Zhouyou under Zhebao Group	Zhouyou Travel Official Weibo
# Norovirus infectious diarrhea has entered a high incidence period # [Acute infectious diarrhea caused by Norovirus has entered a high incidence period! Zhejiang issued the latest reminder] On February 1st, Ningbo CDC issued the latest reminder: Acute infectious diarrhea caused by Norovirus has entered the peak period. Norovirus is a group of caliciviruses, which mainly causes acute infectious d…	1	0	0	46318	The first media in Zhejiang and Hangzhou real estate industry is innovative, in-depth and leading, and dedicates first-class real estate news with a rigorous and enthusiastic attitude.	Qianjiang evening news real estate media center official Weibo
I have been vomiting since four o'clock in the morning, vomiting, running around and having a fever. The antigen is negative, and iron is norovirus, which is disgusting. ?	0	0	0	1340	The setting sun returns to the mountains and seas, accompanied by a confession.	Chaohua Fan Cafe (Zhu Zanjin Chaohua)
Has entered a high incidence period! Zhejiang released the latest reminder.	0	101	1583	27418000	Global information global trends make your headlines more exciting.	World wide web official account
Attention! The virus entered a period of high incidence.	0	31	244	27418000	Global information global trends make your headlines more exciting.	World wide web official account
Be alert! Has entered a period of high incidence	0	4	166	15628000	Guangming. com is the central key news website in the ideological, theoretical and cultural fields, and the leader of media integration and innovation.	Guangming. com official account
The virus entered a period of high incidence, with a minimum of 12 hours and a maximum of 72 hours.	0	92	786	15628000	Guangming. com is the central key news website in the ideological, theoretical and cultural fields, and the leader of media integration and innovation.	Guangming. com official account
# Norovirus # I hope the baby will get better soon, and the place I am most afraid of will get better soon.	1	9	16	117	Thanks for your love, thank you for your praise and attention to record every day of your baby's growth
# It's late at night # Norovirus vomits recently, and there are many people with diarrhea and fever, especially children, so pay attention.	675	153	450	1159	Thank you for your attention. Make friends with positive energy and share your daily life.
Why is there such a virus? I really thought I was acclimatized. It's been almost half a month since I went home years ago and now I'm back to work. I've been pulling it every day. After the year, it's especially obvious that I got angry. I didn't sleep in the middle of the night. I broke the defense. I really got Q # Diarrhea # Norovirus.	0	0	3	79	It's all providence to meet, and it's all luck to have a little smelly dog named Leg Leg.
Many disease control departments reminded that acute infectious diarrhea caused by Norovirus has entered the peak period # Norovirus # Diarrhea # Acute infectious diarrhea.	56	18	138	17039	Oriental Holy City Network is the first comprehensive portal website in Jining City with the qualification to engage in Internet news business sponsored by Jining Daily.	Oriental holy city network
# Norovirus infectious diarrhea enters a high incidence period # Norovirus # Norovirus enters a high incidence season # Norovirus infection # Norovirus infectious diarrhea	315	84	729	681426	Pay attention to the whole people's health, explore the inside story of the industry, and be the gatekeeper of the people's health. Cooperation email jiankangribaoqqcom has a prize to collect complaints.	Official Tik Tok account of Health Daily column of Hubei Radio and Television Station.
The two babies were infected with Norovirus one after another, and their illness was mild and serious. No medicine was used, and vomiting was not only listless, but also did not delay their quarrels and fights. How to get a building block that had been sealed by their old mother for a long time? The condition was immediately stable and there was no time to vomit. The boss also said that as long a…	0	1	23	3363	Flowers have their own period, and sometimes they wait. The little snail looking around will move forward slowly, just wait quietly.
Acute infectious diarrhea caused by Norovirus has entered the peak period # Norovirus # Norovirus has entered the high season.	0	1	8	65	Enjoy the gladiator river, beautiful and peaceful. MSN yalan information technology co., ltd
Norovirus-infected diarrhea has entered a period of high incidence # Norovirus # Diarrhea # Hot news events # Topics that people care about # Personal protection # May everyone be safe and healthy # China dou knows.	15389	5161	19130	6017623	More exciting, please download the client's eye-catching video and wake up feeling that I love you very much. I am determined to be the most favorite powder in the whole network. I will show you all the historical materials of the sun, the moon and the stars, the popular science information in Cantonese, and the current affairs will give you a full positive energy gratitude platform. Thank you fo…	Official Tik Tok of Foshan TV Station
Be wary of Norovirus-infected diarrhea entering a high incidence period # Norovirus	415	104	425	24183	Guizhou Radio and Television Station People's Life Column Official Tik Tok Account	Official Tik Tok account of Guizhou Radio and Television Station "People's Life"
Do you have any friends who have had Norovirus? What are the symptoms or just a little cold? # Norovirus	1	28	99	2856	A happy adult, haha
# Norovirus started to vomit after 1: 00 in the morning. After all, it started to vomit sticky saliva. There was foam in the stomach, and it started to vomit yellow water. I thought it was just a common cold. The cold lasted until 5: 00, and my stomach began to roll my eyes. I rushed to the pediatric emergency department of the People's Hospital for color Doppler ultrasound. I didn't say why I pr…	4771	2379	6507	470	202101041121 Record the daily life of Xiao Liao.
Has entered a period of high incidence, be alert to this kind of disease # Norovirus # infectious disease.	122	95	238	146069	Love Linyi to watch the news of the world or invite private business cooperation.	Linyi Radio and TV Station-Love Linyi Network
Note that the virus has entered a high incidence period # Virus # Norovirus	1539	419	2620	1141064	Open Tik Tok, see and hear Xuanwei Vxwcl2021 cooperation15387.466166616666	Xuanwei Rong Media Center official Tik Tok account number
This virus has entered a period of high incidence # Big V Quick Review # Norovirus # Norovirus infection	8328	449	7403	198490	The host updates a tidbit about 7 o'clock every night, which is dignified and dignified on TV, but the thief pulls the joke in private, and is photographed by the female host of Mengwa in Northeast dialect.	Host of Liaoning Radio and TV Station
Norovirus-infected diarrhea enters a high incidence period # Diarrhea and diarrhea # Norovirus # Virus # Infection # Diarrhea @ Yonghui Employment Recommended Teacher	1	3	37	6561	Pay attention to the teacher, Tik Tok, and pay attention to Tik Tok. You can contact your personal values and make a dream as a horse to become an angel in others' lives.
Yes, yes, yes, yes. Is it norovirus? My father got up in the middle of the night and vomited several times. My mother and I have been running around these two days.	0	1	0	40	Crazy in weibo
I thought I had gastroenteritis and got sick. Tik Tok said it was norovirus?	0	0	1	4767	? ? W1B	Chaohua Fan Cafe (YiBo Chaohua)
Multi-site disease control departments remind! Recently, many disease control departments reminded that acute infectious diarrhea caused by norovirus has entered the peak period! What is norovirus? Norovirus, formerly known as Norwalk virus, belongs to calicivirus family. The virus has the characteristics of short incubation period, rapid mutation, strong environmental resistance, diverse transmi…	0	0	0	3131
Norovirus gastroenteritis patients do not need to take antibiotics, but should replenish water in time to prevent dehydration. Oral rehydration salts (ORS) can help patients replenish water and balance electrolytes. ?	0	0	0	552	Chunjiang water heating
[attention! Recently, many disease control departments reminded that acute infectious diarrhea caused by norovirus has entered the peak period! What is norovirus? Norovirus, formerly known as Norwalk virus, belongs to calicivirus family. The virus has the characteristics of short incubation period, rapid mutation, strong environmental resistance, diverse transmission routes and low infection dose…	0	0	0	168369	Shenyang public channel	Shenyang Radio and TV Public Channel
Multi-site disease control departments remind! Recently, many disease control departments reminded that acute infectious diarrhea caused by norovirus has entered the peak period! What is norovirus? Norovirus, formerly known as Norwalk virus, belongs to calicivirus family. The virus has the characteristics of short incubation period, rapid mutation, strong environmental resistance, diverse transmi…	0	0	0	70
[Multi-site disease control reminder: the virus entered a high-incidence period [sail]] Recently, multi-site disease control departments reminded that acute infectious diarrhea caused by norovirus has entered a peak period. It should be noted that sterilized paper towels and hand sanitizer without washing can not replace hand washing (according to standard procedures).	0	0	0	80564
[attention! The virus entered a high incidence period] Norovirus, formerly known as Novak virus, belongs to the calicivirus family. The virus has the characteristics of short incubation period, rapid mutation, strong environmental resistance, diverse transmission routes and low infection dose, so it is easy to spread among people and is the main pathogen causing acute gastroenteritis. Everyone is…	1	0	0	189
There are no specific antiviral drugs and vaccines for norovirus, and non-pharmaceutical preventive measures are mainly used for its prevention and control. Antibodies produced after Norovirus infection have no obvious protective effect, so it is easy to have repeated infections. O please be alert that this disease has entered a high incidence period and be alert to this kind of infectious diseas…	0	0	1	7684	Try your best to deliver positive energy!
# Norovirus infectious diarrhea has entered a high incidence period # [Acute infectious diarrhea caused by Norovirus has entered a high incidence period! Zhejiang issued the latest reminder] On February 1st, Ningbo CDC issued the latest reminder: Acute infectious diarrhea caused by Norovirus has entered the peak period. Norovirus is a group of caliciviruses, which mainly causes acute infectious d…	0	0	1	2091728	Listen to the most Hangzhou voice! Top 50 radio stations with the most brand contribution in China in 2010! 2011 China Growth Innovation Broadcasting …	FM89 Hangzhou Voice Official Weibo
Here comes Norovirus again. How dare you go out to play here? ?	0	0	2	37
[Focus on prevention and control of COVID-19 and Norovirus infection in the near future] On February 2, the Provincial Center for Disease Control and Prevention issued a reminder: during the peak period of returning to school, the mobility and aggregation of personnel are large, and it is necessary to focus on prevention and control of respiratory infectious diseases such as Covid-19 infection an…	0	0	2	99458	Founded on October 1, 1957, Zhuzhou Daily is the organ newspaper of Zhuzhou Municipal Committee of the Communist Party of China. It is the mainstream media with the widest coverage, the largest circulation and the most authoritative in Zhuzhou.	Official Weibo of Zhuzhou Evening News
Norovirus enters a period of high incidence! Zhejiang released the latest reminder.	0	0	0	996
[alert! Multi-site disease control reminder: # This virus has entered the peak period #] Norovirus, formerly known as Novak virus, belongs to the calicivirus family. The virus has the characteristics of short incubation period, rapid mutation, strong environmental resistance, diverse transmission routes and low infection dose, so it is easy to spread among people and is the main pathogen causing …	8	0	9	1517693	Please send a private message for news and cooperation.	Beijing Daily Video Official Account
# Attention! The virus entered a period of high incidence # Recently, many disease control departments reminded that acute infectious diarrhea caused by Norovirus has entered the peak period! What is norovirus? Norovirus, formerly known as Norwalk virus, belongs to calicivirus family. The virus has the characteristics of short incubation period, rapid mutation, strong environmental resistance, di…	2	2	4	581	Official Weibo of Rong Media Center in Penglai District, Yantai City	Yantai Penglai district Rong media center
[alert! Multi-site disease control reminder: # This virus has entered the peak period #] Norovirus, formerly known as Novak virus, belongs to the calicivirus family. The virus has the characteristics of short incubation period, rapid mutation, strong environmental resistance, diverse transmission routes and low infection dose, so it is easy to spread among people and is the main pathogen causing …	0	0	0	12497	Deyang tea man, with moral cultivation and physical and mental health, values harmony, is a traditional cultural person, well-known Internet excellent ideas, unity of knowledge and action, poetic and charming China, who is that man? New knowledge! (@ Weibo Deyang)	Before? ? Yunzhou tea industry sales department operator
[CDC reminds! The virus entered a period of high incidence →] o CDC reminds! The virus entered a period of high incidence → Recently, the disease control department reminded that the acute infectious diarrhea caused by Norovirus has entered the peak period! Norovirus is a group of caliciviruses, which mainly causes acute infectious diarrhea. Norovirus-infected diarrhea occurs frequently in the co…	0	0	0	2883		Official Weibo of Propaganda Department of Xilinhot City, Inner Mongolia
Recently, the disease control department reminded that acute infectious diarrhea caused by Norovirus has entered the peak period! High incidence in cold season # Gaode map #? ?	0	1	1	26	Graduated from Beihua University
Experts say that the next wave of epidemic is probably in March and April, but many people around us have vomited and diarrhea. Is it xbb or Norpromise? We don't know. I only know that my nucleic acid turned negative on January 1, and it only stopped for a month, damn the virus. ?	0	4	4	260	Brother Hua is his wife, and Brother Peanut is his mother.
Be alert! Multi-site disease prevention and control reminder: This virus has entered the peak period. Recently, multi-site disease prevention and control departments reminded that acute infectious diarrhea caused by Norovirus has entered the peak period! What is norovirus? Norovirus, formerly known as Norwalk virus, belongs to calicivirus family. The virus has the characteristics of short incubat…	0	0	0	36308	Aiwenlv meets you	Hainan radio & TV reception desk wenlv channel
# The first Lantern Festival after the opening of the epidemic # Recently, many disease control departments reminded that acute infectious diarrhea caused by norovirus has entered the peak period! Picture What is Norovirus? Norovirus, formerly known as Norwalk virus, belongs to calicivirus family. The virus has the characteristics of short incubation period, rapid mutation, strong environmental r…	1	0	2	1226809	Shanghai TV Nutrition Guest The founder of Shanghai Nutritionist Club is the first batch of registered nutritionists. The former director of the Nutrition Department of Shanghai Tongkang Hospital only represents personal opinions.	National registered dietitian, medical staff in the centralized isolation medical observation place in Minhang District, Shanghai.
Be alert! Multi-site disease control reminds: this virus has entered the peak period-Norovirus, formerly known as Novak virus, belongs to the calicivirus family. The virus has the characteristics of short incubation period, rapid mutation, strong environmental resistance, diverse transmission routes and low infection dose, so it is easy to spread among people and is the main pathogen causing acut…	0	0	0	56967	Reading other people's thoughts is memorable. Be kind to the land under your feet and have everything. Clean the surrounding space, a chest without distractions. Welcome the morning sun, full of energy.	Former Engineer of No.2 Power Transmission Branch of Qinghai Power Transmission and Transformation Engineering Company
I'm really grateful. My child's norovirus infection has just improved, and I'm infected again. Although it's not as scary as a child throwing up six times a night and pulling water five or six times during the day, it's really uncomfortable to vomit and have a stomachache all the time ...?	0	4	0	83	It's better to have a dream than to have a good spring.
[Emergency reminder! Has entered a high incidence period! Recently, many disease control departments reminded that acute infectious diarrhea caused by norovirus has entered the peak period! Jiangsu CDC also issued the latest reminder: winter and spring are the periods of high incidence of respiratory infectious diseases! After school starts, teachers and students should pay special attention to t…	0	0	0	986656	China Changzhou Net is the first portal in Changzhou. It aims to provide high-quality news, information and all kinds of service information closely related to life for 5 million Changzhou citizens. Wechat: cz001wx	Changzhou Net Official Weibo
[# CDC reminds Norovirus to enter a high incidence period #] Recently, many disease control departments reminded that acute infectious diarrhea caused by Norovirus has entered a peak period! What is Norovirus #? How does Norovirus spread? What are the main symptoms of norovirus infection? How to treat and prevent? ? ? O The disease control departments in many places reminded that this virus has e…	6	0	4	264842	People's Political Consultative Conference Network official Weibo	People's Political Consultative Conference Network official Weibo
Multi-site disease control reminder: Norovirus enters a high incidence period.	0	0	0	239	My name is Xiao Zhiyong, and I come from Zhanjiang, Guangdong.
[attention! Recently, many disease control departments reminded that acute infectious diarrhea caused by norovirus has entered the peak period! What is norovirus? Norovirus, formerly known as Norwalk virus, belongs to calicivirus family. The virus has the characteristics of short incubation period, rapid mutation, strong environmental resistance, diverse transmission routes and low infection dose…	0	0	0	112351	Jining Daily, looking forward to your attention!	Jining Daily official Weibo
[attention! Recently, many disease control departments reminded that acute infectious diarrhea caused by norovirus has entered the peak period! What is norovirus? Norovirus, formerly known as Norwalk virus, belongs to calicivirus family. The virus has the characteristics of short incubation period, rapid mutation, strong environmental resistance, diverse transmission routes and low infection dose…	0	0	0	38319
Attention! The virus has entered a period of high incidence. Recently, it has been repeatedly reminded that acute infectious diarrhea caused by Norovirus has entered the peak period of onset! ?	6	0	0	190	Nothing can be achieved in the world without a will.
# Norovirus enters a period of high incidence # Recently, many disease control departments reminded: Acute infectious diarrhea caused by norovirus has entered the peak period! What is norovirus? Norovirus, formerly known as Norwalk virus, belongs to calicivirus family. The virus has the characteristics of short incubation period, rapid mutation, strong environmental resistance, diverse transmissi…	5	0	3	61603	Unknown planner! A fat man who loves reading! The scarf only represents the blogger's personal opinion; It has nothing to do with the blogger himself!	Planning Director of Yangzhou Zengli Business Development Co., Ltd.
[alert! # CDC reminds Norovirus to enter the high-incidence period #] Norovirus, formerly known as Norovirus, has the characteristics of short incubation period, rapid mutation, strong environmental resistance and diverse transmission routes, so it is easy to spread among people and is the most important pathogen causing acute gastroenteritis. The most common symptoms are vomiting and diarrhea, f…	26	9	65	19093882	Founded on December 1, 1952, Guangzhou Daily is the newspaper with the largest circulation, subscription, retail volume and circulation rate in Guangdong Province.	Official Weibo of Guangzhou Daily
[Multi-site disease control reminder: the virus entered a high-incidence period] Recently, multi-site disease control departments reminded that acute infectious diarrhea caused by Norovirus has entered the peak period of onset! What is norovirus? Norovirus, formerly known as Norwalk virus, belongs to calicivirus family. The virus has the characteristics of short incubation period, rapid mutation,…	0	0	0	1617375	An influential news team, our belief is that news serves the people. -"Urban Barcode" premiered at 17: 00; "News Joint Broadcasting" premiered at 22:00, and the news hotline was 0871-6533333.	Yunnan Radio and TV Station Urban Channel Official Weibo
[alert! # CDC reminds Norovirus to enter the high-incidence period #] Norovirus, formerly known as Norovirus, has the characteristics of short incubation period, rapid mutation, strong environmental resistance and diverse transmission routes, so it is easy to spread among people and is the most important pathogen causing acute gastroenteritis. The most common symptoms are vomiting and diarrhea, f…	0	0	0	487571	The most authoritative Nantong local news release, the most trustworthy conscience media. With dreams, passion and responsibility, we set out again and again from No.10 Xisi Road on the bank of Haohe River, running on one news scene after another.	Official Weibo of Jianghai Evening News
[alert! # CDC reminds Norovirus to enter the high-incidence period #] Norovirus, formerly known as Norovirus, has the characteristics of short incubation period, rapid mutation, strong environmental resistance and diverse transmission routes, so it is easy to spread among people and is the most important pathogen causing acute gastroenteritis. The most common symptoms are vomiting and diarrhea, f…	0	0	0	12497	Deyang tea man, with moral cultivation and physical and mental health, values harmony, is a traditional cultural person, well-known Internet excellent ideas, unity of knowledge and action, poetic and charming China, who is that man? New knowledge! (@ Weibo Deyang)	Before? ? Yunzhou tea industry sales department operator
Norovirus that comes as soon as it comes? ? Stock up? ? Enhance immunity? ? ?	0	0	0	192	Hengxin Probiotics China Moxibustion is exclusively distributed and wholesaled nationwide, docking with mothers and babies, swimming pools and children's massage to recuperate spleen and stomach disharmony, eczema, urticaria, constipation, diarrhea, fever, cough and asthma.
[alert! # CDC reminds Norovirus to enter the high-incidence period #] Norovirus, formerly known as Norovirus, has the characteristics of short incubation period, rapid mutation, strong environmental resistance and diverse transmission routes, so it is easy to spread among people and is the most important pathogen causing acute gastroenteritis. The most common symptoms are vomiting and diarrhea, f…	0	0	0	253207	Weibo Zhaoqing local information service platform, welcome attention, interaction, and news! @ Pocket Zhaoqing Cooperation Promotion Q: 375197103, please indicate the name of Weibo!	City Life Home Local Blogger (Zhaoqing)
# Phoenix News # 【 Be alert! Multi-site disease control reminder: this virus has entered the peak period of onset] Recently, multi-site disease control departments reminded that acute infectious diarrhea caused by norovirus has entered the peak period of onset! What is norovirus? Norovirus, formerly known as Norwalk virus, belongs to calicivirus family. The virus has a short incubation period, ra…	4	0	1	26025	Woxingwosu · Yirujiwang L·W ·F
"Diarrhea … We must distinguish these three situations! ! COVID-19's sequela. 2 infected with norovirus. 3. General gastrointestinal diseases. ?	0	0	1	94030	Retired journalist and senior media person … retired from Tongxiang Branch of Jiaxing Daily, Radio and Television Station, Tongxiang City, Zhejiang Province … worked as a worker, journalist and Wuzhen consultant … and was good at news editing and perspective observation …	Internet technology bloggers
[Emergency reminder! This virus has entered a period of high incidence! Recently, many disease control departments reminded that acute infectious diarrhea caused by norovirus has entered the peak period of onset. Previously, Shaanxi CDC also issued a reminder: Pay attention to prevent infectious diarrhea such as norovirus disease. How should Norovirus gastroenteritis be treated? (Xi' an Evening N…	0	0	0	165082	The beauty of upward growth of youth
[attention! This virus has entered a period of high incidence! Multi-site disease control reminder] Recently, multi-site disease control departments reminded that acute infectious diarrhea caused by norovirus has entered the peak period! Previously, Guangdong CDC issued guidelines for prevention and reminder. The peak period of Norovirus infection in Guangdong is from September to March of the fo…	0	0	0	138692	Heyuan Radio and Television Station only designated Sina official Weibo. Official WeChat WeChat official account: hyrtv87.
[Multi-site disease control reminder: the virus entered a high-incidence period] Recently, multi-site disease control departments reminded that acute infectious diarrhea caused by Norovirus has entered the peak period of onset! O multi-site disease control reminder: Does the virus enter a high incidence period?	0	0	0	116689	Pay attention to current political news and grassroots culture. If you encounter anything new, unexpected, or have any thoughts or suggestions about Jinshan, you may wish to spread it at @ Jinshan, expecting more excellent content to be shared in the interaction.	Shanghai Jinshan District People's Government Press Office
[Is it necessary to carry out Covid-19 antibody testing in many places? Diarrhea may not be caused by COVID-19, and this virus has entered a period of high incidence →] For the elderly with diseases such as hypertension, diabetes, heart disease, uremia and renal failure, Ning Yi, dean of the School of Public Health of Hainan Medical College, suggested: "If conditions permit, you can test the Covi…	1	0	0	3800394	Liberation Daily is the organ newspaper of Shanghai Municipal Committee of the Communist Party of China, which was founded on May 28th, 1949. Its predecessor was the Central Committee of the Communist Party of China organ newspaper in Yan 'an period. As the vanguard of the Shanghai press, Jiefang Daily is the "first choice" to understand the economic and social development of Shanghai.	Jiefang Daily official Weibo
# Norovirus # 【 Watch out! Norovirus is a group of caliciviruses, which mainly causes acute infectious diarrhea. Norovirus-infected diarrhea occurs frequently in the cold season, and the general incidence peak is from October to March of the following year. The disease has the characteristics of acute onset, rapid spread and wide range, and the infected objects are mainly adults and school-age ch…	0	0	0	45487	Xiantao, one of the important birthplaces of Jingchu culture, is the hometown of folk culture and art in China, the famous hometown of plenty in China, the only hometown of gymnastics in China and the filial piety culture and education base in China.	Official Weibo of Propaganda Department of Xiantao Municipal Committee of Hubei Province
[alert! Multi-site disease control reminder: this virus has entered the peak period of onset] Recently, multi-site disease control departments reminded that acute infectious diarrhea caused by norovirus has entered the peak period of onset!	0	0	0	344897	The power of news makes a remarkable life. Jiaozuo Evening News is the evening edition of Jiaozuo Daily, the only urban media in Jiaozuo, sponsored and supervised by Jiaozuo Daily. Citizen hotline: 0391-3909990, WeChat public platform account number: JZWBWX.	Official Weibo of Jiaozuo Evening News
[Many disease control departments remind that this virus has entered a high incidence period] # Norovirus # # Diarrhea # # Prevention # Recently, many disease control departments reminded that acute infectious diarrhea caused by Norovirus has entered a peak period! (Source: Xinhua Daily Telegraph)?	1	1	2	29677	Xing 'an Daily is the most influential print media in Xing 'an League. The official Weibo is opened here to release news information and welcome news clues. Http://paper.xingandary.cn (digital newspaper)	Xing' an Daily official Weibo
Qilu Institute of Technology What is Norovirus? Norovirus, formerly known as Norwalk virus, belongs to calicivirus family. The virus has the characteristics of short incubation period, rapid mutation, strong environmental resistance, diverse transmission routes and low infection dose, so it is easy to spread among people and is the main pathogen causing acute gastroenteritis. Everyone is generall…	0	0	0	353
[has entered a period of high incidence! Pay attention to prevent this infectious disease when starting school] Norovirus-infected diarrhea is high in cold season, and the general incidence peak is from October to March of the following year. The disease has the characteristics of acute onset, rapid spread and wide range, and the infected objects are mainly adults and school-age children. The mai…	2	1	0	19821	Pass on educational information, pay attention to educational changes, listen to the voices of the people and serve the vast number of netizens. Tips: Please log in to www.hzedu.gov.cn for complaints and consultation.	Weibo, official of Hangzhou Education Bureau, Zhejiang Province, and member of the micro-alliance of education officials.
[alert! # CDC reminds Norovirus to enter the high-incidence period #] Norovirus, formerly known as Norovirus, has the characteristics of short incubation period, rapid mutation, strong environmental resistance and diverse transmission routes, so it is easy to spread among people and is the most important pathogen causing acute gastroenteritis. The most common symptoms are vomiting and diarrhea, f…	0	0	0	1542		Official Weibo of Internet Illegal and Bad Information Reporting Center of Tibet Autonomous Region
[Is it necessary to carry out Covid-19 antibody testing in many places? Diarrhea may not be caused by COVID-19, and this virus has entered a period of high incidence →] For the elderly with diseases such as hypertension, diabetes, heart disease, uremia and renal failure, Ning Yi, dean of the School of Public Health of Hainan Medical College, suggested: "If conditions permit, you can test the Covi…	0	0	1	458524	Standing in Shanghai, Watching the World | Produced by Jiefang Daily, a high-end information brand. Welcome to the Shangguan News website (www.shobserver.com). Welcome to the major APP stores to search and download the "Shangguan News" APP. WeChat WeChat official account "Shangguan News" simultaneously pushes daily hot articles.	Shangguan News Official Weibo
Norovirus-infected diarrhea has entered a period of high incidence # Video producer's debut plan # # Please give me more advice for the rest of my life # L Novice Guide 99' s Weibo video?	0	0	1	1603
[alert! Quanzhou CDC reminds that acute infectious diarrhea caused by norovirus is in a high incidence period. Norovirus enteritis can occur all year round, and it is high in winter and spring in China. Acute infectious diarrhea caused by norovirus is currently in a high incidence period. In this regard, the Municipal Center for Disease Control and Prevention reminded that there is no specific va…	0	0	0	806386	Quanzhou mainstream newspaper, China "Top 100 Newspapers"	Quanzhou mainstream newspaper, China "Top 100 Newspapers"
[alert! Quanzhou CDC reminds that acute infectious diarrhea caused by norovirus is in a high incidence period. Norovirus enteritis can occur all year round, and it is high in winter and spring in China. Acute infectious diarrhea caused by norovirus is currently in a high incidence period. In this regard, the Municipal Center for Disease Control and Prevention reminded that there is no specific va…	0	1	0	207881	Quanzhou. com is hosted by Quanzhou Municipal Committee of the Communist Party of China, a key news website in Fujian Province and the official website of Quanzhou Evening News Agency. Provide news clues, please write privately. Business contact: 0595-22500139	Quanzhou Net Official Weibo
	0	0	0	120019		www.qzwb.com
[alert! Multi-site disease control reminder: this virus has entered the peak period of onset] Recently, multi-site disease control departments reminded that acute infectious diarrhea caused by # Norovirus # has entered the peak period of onset! O be alert! Multi-site disease control reminder: This virus has entered the peak period?	0	0	0	1889832	Service Education Lide Shuren
[alert! Quanzhou CDC reminds that acute infectious diarrhea caused by norovirus is in a high incidence period. Norovirus enteritis can occur all year round, and it is high in winter and spring in China. Acute infectious diarrhea caused by norovirus is currently in a high incidence period. In this regard, the Municipal Center for Disease Control and Prevention reminded that there is no specific va…	0	0	1	22688	South Fujian mainstream life newspaper Southeast Morning Post official Weibo 24-hour service hotline 96339 Quanzhou Xiamen Zhangzhou service fresh and responsible.	Southeast Morning Post official Weibo
# Tips # [School is about to start, Anhui CDC issued a reminder] February is the time when winter and spring change, and the temperature is uncertain. After the Spring Festival, there is a big turnover of personnel at the peak of rework and resumption of school. Just now, Anhui CDC issued a reminder that residents still need to be alert to infectious diseases such as novel coronavirus infection, …	0	8	7	319		Official Weibo of Mengcheng County People's Government, Bozhou City, Anhui Province
YCY # YCY heavy purple # Norovirus has been rampant recently, so don't eat the only big powder in the unfamiliar Guayang village @ YCY, the only melon owner in Yangcun @ Lamb Stormtroopers?	0	0	3	19652	Loose powder, only powder, not hitting real cp, will call names. It is everyone's responsibility to beat up ugly male stars and male treasure mothers.	Chaohua Fan Cafe (YCY Chaohua)
# Norovirus enters a high incidence of infectious diarrhea # Norovirus is a calicivirus, which has the advantages of rapid mutation, strong environmental resistance, low infection dose, short incubation period after infection, long detoxification time, short immune protection time, diverse transmission routes and universal susceptibility of the whole population. Therefore, Norovirus is highly con…	0	0	0	1346129	CECU Vice President of China Enterprise Capital Alliance Huachuang Real Estate Research Institute CECU Vice President of China Enterprise Capital Alliance Wenlv Research Institute	Headline author
[alert! # CDC reminds Norovirus to enter the high-incidence period #] Norovirus, formerly known as Norovirus, has the characteristics of short incubation period, rapid mutation, strong environmental resistance and diverse transmission routes, so it is easy to spread among people and is the most important pathogen causing acute gastroenteritis. The most common symptoms are vomiting and diarrhea, f…	0	0	0	869902	Broadcast Guangzhou, where you can see every Weibo accused in Guangzhou talking about Guangzhou. Guangzhou's instant Everything? Information on eating, drinking and having fun in Guangzhou. Cooperation QQ: 2190965568	Local information blogger (Guangzhou)
[alert! # CDC reminds Norovirus to enter the high-incidence period #] Norovirus, formerly known as Norovirus, has the characteristics of short incubation period, rapid mutation, strong environmental resistance and diverse transmission routes, so it is easy to spread among people and is the most important pathogen causing acute gastroenteritis. The most common symptoms are vomiting and diarrhea, f…	0	1	2	5	Cooperation QQ: 2190965568	Local information blogger (Shenzhen)
# Norovirus-infected diarrhea entered a high incidence period # Fever for two days, diarrhea for three days, and stomachache for one day. Today is finally good?	0	1	3	10308
【 "Be alert! This kind of virus has entered the peak period! ] Symptoms appear 24-48 hours after infection. "Weibo video of Norovirus L-stain _cd5p?	1	0	2	2314	Always be kind, clear and clear. If there is any infringement, please delete the private letter.
[Emergency reminder! At present, the return trip to Spring Festival travel rush has gradually come to an end. Last month, the Center for Disease Control and Prevention in China issued a reminder that we should pay attention to the prevention of various infectious diseases during the Spring Festival. Recently, Ningbo CDC issued the latest reminder: acute infectious diarrhea caused by norovirus has…	0	0	1	10308		Official Weibo of Taizhou Daily Newspaper Media Group
Norovirus-infected diarrhea has entered a period of high incidence. What is the hot news event of Norovirus diarrhea? Weibo video of L Dye Shadow _cd5p?	0	0	0	36308	Always be kind, clear and clear. If there is any infringement, please delete the private letter.
The opening time has been announced all over the country, an important reminder → With the end of the Spring Festival holiday, schools, colleges and universities all over the country have announced the opening time one after another. Primary and secondary school students in most cities in Shandong and Hubei provinces start school on February 6, and primary and secondary schools in Beijing and Tia…	0	7	97	15628000	Aiwenlv meets you	Hainan radio & TV reception desk wenlv channel
The virus has entered a period of high incidence! Multi-site disease control department reminded	0	147	8252	15628000	Guangming. com is the central key news website in the ideological, theoretical and cultural fields, and the leader of media integration and innovation.	Guangming. com official account
Urgent reminder! This virus has entered a period of high incidence! Emergency reminder of multi-site disease control	0	25	396	15628000	Guangming. com is the central key news website in the ideological, theoretical and cultural fields, and the leader of media integration and innovation.	Guangming. com official account
Be alert! Multi-site disease control reminder: this virus has entered the peak period of onset.	0	2	45	3875	Guangming. com is the central key news website in the ideological, theoretical and cultural fields, and the leader of media integration and innovation.	Guangming. com official account
# Norovirus friends who come to Shanghai will definitely go to the Bund, and they must take a look at the night view of the Bund. The quiet Huangpu River reflects the architecture of Lujiazui, and they are all immersed in this night view.	5	0	5	411	Record the dribs and drabs of life. Thanks to the Tik Tok platform for your support and attention.
The disease control departments in many places reminded that Norovirus has entered a high incidence period, with vomiting as the main symptom in children and diarrhea in adults showing symptoms for more than 2,448 hours. # Norovirus # Health Science # # May everyone be safe and healthy # I hope the epidemic will end soon and return to normal life.	0	1	14	1075	Here is the story hall, telling touching stories and sharing inspirational stories. Let the light come into our lives and illuminate our way forward. Thanks for meeting, thank you for your praise and attention.
# Virus Popular Science # Norovirus	31	2	19	36617	0
What is Norovirus? Norovirus has entered the peak period # Norovirus # Resist Virus # Health Science.	3	3	29	4149	Close to the changes of the times, pay attention to people's lives, highlight local customs and promote harmonious fashion	Zhugqu county Rong media center
The disease control departments in many places reminded that this virus entered a period of high incidence, which is likely to cause acute infectious diarrhea # Hot news events # Norovirus # Support Tik Tok to spread positive energy # Popularize Covid-19 cognition # May everyone be safe and healthy.	40	64	85	2442	A new year and a new beginning in 2022, strive to be a strong person, only the strong will be respected and tolerated, and will not be lonely all the time. Come on.
I just brushed the news. It turned out that Norovirus has come to my sisters' homes to take precautions. My baby has been diarrhea for two days, and I started to have diarrhea tonight. People who were originally constipated couldn't stand it. People with bad stomachs should pay attention to it. # Immune system wars virus bacteria # Norovirus # What should I do with diarrhea?	5	12	47	9800	Lianzanlahei
My understanding and questions about Norovirus on the Internet hope that people in the industry can interpret it through formal channels # Norovirus # Health Science # Topics of concern to the people # Hope that the virus will stay away as soon as possible # Pass positive energy.	0	9	20	901	A probe into the archaeology of Huajia farmers' farming, reading and communication culture
Norovirus has entered the peak period # Norovirus # Hot News Events # Health # Health Science # Epidemic.	15	12	110	29218	Read ten thousand books and travel ten thousand miles.
Henan people pay attention to the high incidence of the virus # Norovirus.	0	4	24	1484	Positive energy spreads, good things share new people and new things. I knew the chaos of the people.
# Norovirus didn't arrive in Chang 'an until 12 o'clock last night. In the morning, I was still asleep and got a call from my mother. My heart trembled when my grandmother left. I didn't worship my grandmother for the New Year until the first day of the first month. Although my grandmother was infected with the virus after the epidemic was released last year and didn't eat a grain of rice for a m…	0	0	4	47	Precision sheet metal, laser cutting
# Acute infection caused by norovirus # Diarrhea has entered a period of high incidence, and five methods teach you to deal with it effectively. # Tangshan Wuguan Hospital # Secondary infection	1	87	32	2442	Human taste is pure joy.
I came to prescribe the medicine. The doctor said to use tea oil to wipe my buttocks. The old doctor here told me what to do if my baby has diarrhea and breast milk drinks some vinegar # Norovirus # Is it the same with your baby?	0	4	5	21	Lianzanlahei
# Human cub growth # Norovirus doesn't know what it ate, maybe it ate too many snacks. I fell asleep at 9 o'clock and mumbled several times. Mom thought it was growing pains. As a result, I vomited for the first time at 12 o'clock. Naively, I thought I would be fine if I vomited once. I didn't expect to vomit once in the next hour. Mom and Dad were distressed, curled up a little, and suffered fro…	161080	12162	133826	4368246	After 90, the Buddha-tied baby doesn't want Excellence, but only physical and mental health. I love those who love me, and I can go forward with the flood of history together.
Norovirus, don't panic after reading these four points. Especially the last point. # Norovirus # Norovirus infection	0	10	16	5931	Outpatient department graduated from Norman Bethune Medical Center of Jilin University every Saturday at 08001200, the affiliated hospital of provincial public top three universities.	Chang Chunfeng, Member of General Practice Professional Committee of Shaanxi Health Care Association
# Norovirus # What do you think of Lao Gao? There are other viruses. Attention, everyone.	438	145	901	425928	Director, actor, host, current affairs hot commentator
Beware of # Multi-site disease control reminder # This virus has entered the peak period of onset # Norovirus	11	7	61	404621	Above the tuyere, let the opportunity happen. Pay attention to domestic and international hot news and financial information. Contact tjchunhui.	Official account of peninsula metropolis daily Shefengkou Finance app
Disease control reminds diarrhea and fever to be alert to this virus, which is in a high incidence period and highly contagious # diarrhea # fever # intestinal health # norovirus # norovirus prevention.	38154	32836	60310	504832	1 Live broadcast time is 600730 every morning except night shift. 2 Do popular science with content and temperature that can be understood. 3 Online consultation and medical popular science are for reference only. 4 My remarks have nothing to do with the employer. 5 Anyone who contacts you actively is a liar.	Wang Zhansheng, Deputy Chief Physician, Department of Cardiology, Shenyang Fourth People's Hospital
Be wary of disease control and remind Norovirus to enter a high incidence period # Authoritative Interpretation # Authoritative Release # Norovirus	0	2	6	998	Major policies and achievements of drug supervision are authoritatively released. On-site law enforcement inspection, product inspection cases are investigated, medical equipment, cosmetics, popular science knowledge, complaints and reports on drug safety in the Winter Olympics are reported. Please call the hotline 12315.	Official account number of Hebei Drug Administration
Multi-site disease control reminds the virus to enter a high-incidence period # Virus # Popular Science # Norovirus # Disease Prevention	8	8	36	5017	Veteran licensed pharmacists popularize health knowledge and benefit the health of the people.
Be wary of disease control to remind this virus that it has entered the peak period of onset # Norovirus	3	0	6	5017	Pay attention to me and easily understand the big events and small feelings of Fangshan.	Beiqing Community Newspaper Fangshan Edition Official Account
How Norovirus Spread # Norovirus	6	3	22	69544	Pay attention to me and easily understand the big events and small feelings of Fangshan.	Beiqing Community Newspaper Fangshan Edition Official Account
Pay attention to the high incidence of the virus # Norovirus # Epidemic prevention and control # Attention # Dongying	0	3	14	649	Look at the world and be with you	Dongying Radio and TV Station Life Broadcasting
# Infusion # Norovirus	0	27	64	2155	Xiaojindou and Nini's mother's daily routine, recording the baby every day.
Nothing can crush me # norovirus infection # norovirus # virus dispersed.	8	1	18	11356	Good health is the paradise on earth.
Pay attention to norovirus entering high incidence period # norovirus # norovirus entering high incidence period # Hot news events	4999	774	4258	529233	Taiyuan netizens have something to say that it is a political platform built by the Information Office of Taiyuan Municipal Party Committee to facilitate the people, benefit the people and serve the public. The platform provides public services such as government consultation, people's livelihood demands, and interaction between government and the people. Official website httpwlwztaiyuangovcn9092…	Taiyuan Internet Security Center (Taiyuan Internet Publicity and Research Center) Official Tik Tok No.
Acute infectious diarrhea caused by norovirus has entered the peak period. Maintaining good hand hygiene is the most important and effective measure to prevent norovirus infection and control the spread of norovirus. # Norovirus # People's Livelihood Concern # Virus	56222	2811	117427	836166	For the short video platform of Gongan County Rong Media Center, please contact us for cooperation and submission, and the email address is 1812499141qqcom. We look forward to sharing your findings with us.	Gongan county Rong media center
# Dr. Li Jing # Norovirus # Hope to help people in need # Practical health strategy for parents # Physical health is more important than anything else.	4394	169	5621	1345136	Attending physician in urology department of 3A hospital, Jing Ge is good at impotence, premature ejaculation, reproductive and urinary diseases, penile cancer, bladder cancer, etc. Young members of Guangdong Urogenital Tumor Association published six papers in SCI and Chinese core journals, participated in Guangdong projects and presided over two projects in Guangzhou, paying attention to me and…	Li Jing, Attending Physician of Urology Department, Cancer Hospital Affiliated to Guangzhou Medical University
For Norovirus, knowing these five points, you are no longer afraid of the practical health strategy that # Norovirus # Virus # gives your parents.	143	22	111	15953	Sharing health knowledge and taking you less detours are good at treating medical science with integrated traditional Chinese and western medicine for reference only. If you feel unwell, seeking medical advice in time only represents personal opinions and has nothing to do with the employer.	Ni Guangbao, Attending Physician, Department of Neurorehabilitation, taihe hospital, Hubei Province
Norovirus infection has a short incubation period, most of the clinical manifestations are mild, diarrhea and vomiting are common, and the course of disease is short, and a few may develop into severe cases. # Medical Science # Big Data Recommended to People in Need # Increase my knowledge with me every day # Norovirus # The sooner you know, the better.	73221	5313	142442	3738308	Deputy Chief Physician, Department of Neurology, First Affiliated Hospital of Zhengzhou University, Master Tutor, Dr. Peking University, Doctor of Neurology, Member of the First Peripheral Neuromuscular Branch of the Neurology Branch of Henan Medical Association, Member of the Headache and Seizure Committee of Henan Research Hospital Association, Member of the Neuromuscular and Genetic Branch of …	Xu Hongliang, Deputy Chief Physician, Department of Neurology, First Affiliated Hospital of Zhengzhou University
# Norovirus is at its peak # Diarrhea # Topics that people care about # How to prevent Norovirus @ Daily Health of Good Doctors # Popular Science	2	0	6	47599	Practitioners of the theory of "three-aid and entropy suppression" provide medical science for reference only, and do not provide medical advice. If they feel unwell, their opinions offline have nothing to do with the unit where they work. The deputy chief physician of the Department of Cerebrovascular Medicine of 3A Hospital is good at treating stroke, hypertension, diabetes and hyperlipidemia w…	Xia Liu, Deputy Chief Physician, Department of Cerebrovascular Medicine, Handan Traditional Chinese Medicine Hospital.
Remind the virus to enter the high-incidence period # Norovirus # and do personal protection.	1	2	37	686	Four-zone linkage, open to the south	Official Tik Tok Account of the Party-mass Work Department of the Working Committee of Kunming Economic Development Zone.
Norovirus enters a high incidence period, pay attention to your health # Norovirus	3	13	358	1587	My name is Zhu, not a pig. Sister Xiao Zhu is a little funny and wonderful, a little literate but not focused on current affairs. In the form of anger, banter or solemnity, she continues to pay attention to the information about agriculture, rural areas and farmers for ordinary people, helping agricultural development to taste all kinds of human beings and feel positive energy.
Norovirus has entered a period of high incidence. Children who have children at home, especially those who are attending kindergartens, must pay attention to prevention. Norovirus is mainly transmitted through feces. Children must be kept away from the source of infection, wash their hands frequently, try not to eat out, wash fruits and vegetables and cook food. # Norovirus # Norovirus enters hig…	0	2	9	137	The most noteworthy thing for a master of management is that his children are entrepreneurs, and even more, they are invincible little nests of super-daddy babies.
My brother is going to start school tomorrow. As a parent, I am both happy and worried. What's the matter? Norovirus enters the high-risk season # Norovirus # God beast returns to the cage. Let's take it.	0	10	5	37	Hello, everyone, I am a full-time nanny. I usually take care of two babies alone. My husband is responsible for making money, tired and happy. I am a very insecure person. I don't think I am as beautiful as others, and no one will say, thank you for giving me this opportunity to study on the Tik Tok platform. I believe that the harder you work, the luckier you will be. I wish you all the results …
# Norovirus-infected diarrhea has entered a high incidence period # # Norovirus # I really appreciate … I suddenly started to have diarrhea just now, and then I went to bed to watch my mobile phone and pushed this entry for me. No way! No way! Knock in?	0	1	1	22
I get diarrhea when I eat. I'm going to collapse … it's not really norovirus, is it?	0	4	1	178	Pens and pens are providence, and there is no failure in life
Am I really infected with norovirus? I want to vomit after eating everything for three days. It's useless to take off Montmorillonite powder. My stomach is ringing like thunder and it's always surging up.	0	0	1	35503		Chaohua Fan Cafe (Jenny Zeng Chaohua)
[alert! # CDC reminds Norovirus to enter the high-incidence period #] Norovirus, formerly known as Norovirus, has the characteristics of short incubation period, rapid mutation, strong environmental resistance and diverse transmission routes, so it is easy to spread among people and is the most important pathogen causing acute gastroenteritis. The most common symptoms are vomiting and diarrhea, f…	0	0	1	503212	I knew it.
# Norovirus # 【 Watch out! Multi-site disease control reminder: # This virus has entered the peak period? Norovirus, formerly known as Norwalk virus, belongs to calicivirus family. The virus has the characteristics of short incubation period, rapid mutation, strong environmental resistance, diverse transmission routes and low infection dose, so it is easy to spread among people and is the main pa…	1	1	0	19652	Pink flowers and lotus leaves are green, clear water and herring swim, the breeze waves, and white cranes dance.	Famous military bloggers
# beginning of spring is followed by Lantern Festival # # beginning of spring Lantern Festival is connected with happiness # I wish you all a happy Lantern Festival in the opening season! At the beginning of the school season, Norovirus became popular, and the special promotion against Norovirus was limited to before 24: 00 today, with a 75% discount for the whole audience and almost half price a…	0	0	0	12	CECU Vice President of China Enterprise Capital Alliance Huachuang Real Estate Research Institute CECU Vice President of China Enterprise Capital Alliance Wenlv Research Institute	Headline author
Eating green peas to stop diarrhea and eating hawthorn and red dates to stop vomiting caused by norovirus infection is particularly effective. ?	0	1	0	12
Recently, Japan developed a strain of monkeypox virus, and Hong Kong people were infected with monkeypox after going to Japan. It is recommended that Hong Kong be vaccinated with monkeypox, while China should develop vaccines against monkeypox, norovirus, avian influenza and HIV. COVID-19 vaccine has been very effective. Creator center?	2	34	40	86318
[# Norovirus infectious diarrhea enters a high incidence period #] Acute infectious diarrhea caused by Norovirus has entered a peak period of onset, with high incidence and rapid spread in cold season, and the symptoms of adults and children are different. Norovirus is a group of caliciviridae viruses, which mainly cause acute infectious diarrhea. Norovirus infectious diarrhea is high in cold sea…	0	0	1	9	There is a kind of happiness that has experienced numerous storms.	Chaohua vermicelli Daka (Daiming Tongxue Chaohua)
Now this season, I really can't tell whether Norovirus or XBB are infected. Are they all one-pot viruses?	0	0	0	9907	People who are too sober do not deserve happiness.
# Good morning outside work # Good morning, classmates! Welcome to the morning news of Guabao! Recently, many disease control departments reminded that acute infectious diarrhea caused by norovirus has entered the peak period! The virus has the characteristics of short incubation period and rapid mutation, and is the main pathogen causing acute gastroenteritis. Although the first wave of peak in …	0	0	0	19652	Sina Campus Weibo activity account of Shanghai Institute of Business and Foreign Languages, welcome everyone to join us @ Homepage Jun and tell the story around you. Provide large-screen support in Weibo, apply for certification, and please send a private letter to the homepage for cooperation.	Sina Campus Shanghai Institute of Business and Foreign Languages Weibo Activity Account
Principle of β-gold protection and antivirus # Norovirus-infected diarrhea enters a high incidence period # L Weibo video of Ranbao by the sea?	0	1	0	1145562	CECU Vice President of China Enterprise Capital Alliance Huachuang Real Estate Research Institute CECU Vice President of China Enterprise Capital Alliance Wenlv Research Institute	Headline author
[alert! The virus entered a period of high incidence] Recently, many disease control departments reminded that acute infectious diarrhea caused by Norovirus has entered the peak period of onset. What is Norovirus? What are the symptoms of Norovirus? How to protect it? Let's take a look at it with Xiaobian. O Be alert! The virus entered a period of high incidence (Editor: Meow Meow)?	0	11	0	29	Official Weibo of Hai 'an Rong Media Center	Official Weibo of Hai 'an Rong Media Center
It's too much to catch a horse, but it's still not good after the fight. It's better to just give an infusion bottle. Before the injection, I did a routine blood test and drew blood from the back of my hand. Tik Tok really understands my illness, so is it norovirus or acute gastroenteritis or the second yang? How can a doctor have an injection today and draw blood yesterday to prick a needle eye?…	0	0	3	3696
[# Norovirus infectious diarrhea enters a high incidence period #] Acute infectious diarrhea caused by Norovirus has entered a peak period of onset, with high incidence and rapid spread in cold season, and the symptoms of adults and children are different. Norovirus is a group of caliciviridae viruses, which mainly cause acute infectious diarrhea. Norovirus infectious diarrhea is high in cold sea…	0	0	1	3	Looking forward to a clean day, looking up is gentle	Chaohua Moderator (Chaoming Copper School Chaohua)
# Norovirus # Really, my whole family has this symptom now?	0	5	0	124
Did you eat pitaya or infected with norovirus after pulling your stomach all night? I'm really afraid! ?	0	0	0	3096	Enjoy the freedom
Protect encyclopedia from vomiting? Diarrhea? Be careful of acute gastroenteritis caused by norovirus! O protect encyclopedia from vomiting? Diarrhea? Be careful of acute gastroenteritis caused by norovirus! Source: Daxing District Center for Disease Control and Prevention?	0	2	8	19		Official Weibo of Beijing Daxing District Ecological Environment Bureau
# Norovirus-infected diarrhea has entered a period of high incidence # Delaying the start of school?	0	0	0	69	Get out of here and see rape.
Lying in bed infected with norovirus during the Lantern Festival. Ouch, it's too bad to eat less outside. ?	0	0	0	211476	Speak slowly and eat slowly.
# Xiao Yang reminds # 【 This virus has entered a period of high incidence! 5 ways to teach you to respond effectively →】 Recently, the disease control department reminded that acute infectious diarrhea caused by norovirus has entered the peak period! ?	0	0	0	4352	Yangpu, the birthplace of China's modern industry, is home to many universities with a history of one hundred years, and was the first to implement modern urban planning in China. Inherit history and continue the glory! Shuangchuang Yangpu looks forward to your attention and participation.	Yangpu District Government of Shanghai Municipality
This virus has entered a period of high incidence! Norovirus Norovirus Infects Weibo Hotspot # Nova V Plan # # Super Nova Hui # # Billion Exposure Plan # L Have fun with the beautiful Weibo video?	0	4	2	1175	Cheerful, lively and lovely
My cousin started school today, and someone at school was infected with norovirus. By noon, he had vomited and diarrhea for more than half and came back to say that he would delay the start of school. Is the infection so fast?	0	0	0	2689	Fifty divorced with three children	Weibo clip video blogger
How to prevent norovirus infection? Gao Yan, director of the Department of Infectious Diseases of Peking University People's Hospital, pointed out in an interview with Health Times that it is most important to prevent norovirus infection, find and isolate the source of infection as soon as possible, followed by cleaning and disinfecting the environment. In addition, because Norovirus is mainly tr…	0	1	0	2689	Pay attention to health and life.	Official Weibo of Wanshou Road Community Health Service Center, Haidian District, Beijing
Toilet: Norovirus According to the data of China CDC, in September this year alone, more than 30 norovirus outbreaks have been reported in China, involving about 1,500 cases. ①? From November 28 to 29, 116 teachers and students in Nangang Campus of Jihong Primary School in Harbin were infected with Norovirus. On November 30, the school issued an emergency suspension notice; ? On the evening of No…	0	0	0	30243	Pay attention to health and life.	Official Weibo of Wanshou Road Community Health Service Center, Haidian District, Beijing
Multi-site disease control reminder: The virus has entered the peak period. Recently, multi-site disease control departments reminded that acute infectious diarrhea caused by Norovirus has entered the peak period! What is norovirus? Norovirus, formerly known as Norwalk virus, belongs to calicivirus family. The virus has the characteristics of short incubation period, rapid mutation, strong enviro…	0	0	3	65286	If it is a flag, it must fly high.
Attention Zhuji people! February is the season of alternating winter and spring, with changeable temperature, sometimes cold and sometimes warm, which is the high incidence season of respiratory infectious diseases such as novel coronavirus infection, influenza and norovirus gastroenteritis. In February, with the opening of schools and kindergartens at all levels, the mobility of reworked people …	0	0	1	58		Official Weibo, Information Office of Zhuji Municipal People's Government, Zhejiang Province
Have you ever seen anyone who is so clever? I said that horseshoes can't be eaten raw, and he didn't want to give them to children. He also said that peeling them was not afraid of anything. When I said that Norovirus broke out, the hospital was full of children vomiting and leaking. We should be careful not to give the children greasy and indigestible meat. He said that it was eating shit. Oh, y…	1	8	0	67500	Sometimes I suddenly feel that I am just a person.
Be alert! Multi-site disease control reminder: Norovirus has entered the peak period of acute infectious diarrhea caused by Norovirus, and has entered the peak period of onset! The virus is highly contagious, mainly transmitted through fecal-oral route, and often causes collective outbreaks in schools, nurseries, nursing homes and restaurants. It has the characteristics of short incubation period…	0	0	0	1	If you happen to have a heart to be the "10% good person" in the world and serve you, I will be deeply honored!
# Norovirus # I've had diarrhea for three days in a row, nausea, vomiting and pain. It's not it, is it?	3	2	10	107840	Find a place where no one knows me and record my emotions seriously.
Recently, many disease control departments reminded that acute infectious diarrhea caused by norovirus has entered the peak period! L hardcore Weibo video?	0	0	1	287	Tell the wonderful stories of society through the Internet and record the beautiful moments of society through the lens ...	Weibo original video blogger
Recently, many disease control departments reminded that acute infectious diarrhea caused by norovirus has entered the peak period! What is norovirus? Norovirus, formerly known as Norwalk virus, belongs to calicivirus family. The virus has the characteristics of short incubation period, rapid mutation, strong environmental resistance, diverse transmission routes and low infection dose, so it is e…	0	0	0	287	Sincerity, frankness, health and happiness.
How should norovirus gastroenteritis be treated? Norovirus gastroenteritis patients do not need to take antibiotics, but should replenish water in time to prevent dehydration. Oral rehydration salts (ORS) can help patients replenish water and balance electrolytes. When vomiting or diarrhea symptoms are serious, you should seek medical advice in time. How to prevent norovirus infection? At present…	0	1	0	1	Sincerity, frankness, health and happiness.
Is norovirus seriously affected? First of all, I didn't do anything. Second, I delayed the start of school. Finally, I went to sleep. ?	0	0	0	25	It's no use starting over.
# Oriental Fortune # # Stock # [What will happen to the population serum antibody survey in Beijing? Recently, many disease control departments reminded that acute infectious diarrhea caused by norovirus has entered the peak period. O what will happen to the population serum antibody survey in Beijing? Multi-site disease prevention and control reminds this virus (from @ 中中中中中中中)?	0	0	1	154975
"Multi-site disease control reminds Norovirus to enter a high-incidence period, and experts remind it to start school in spring." This is my treasured content. Open it quickly and have a look!	4	2	9	18810	Filial piety: the classics of heaven, the meaning of earth, the trip of people, and all the virtues's filial piety come first.
[Emergency reminder! Recently, many CDC issued the latest reminder: acute infectious diarrhea caused by norovirus has entered the peak period! In the past Spring Festival, the epidemic did not rebound significantly. With the emergence of Omicron mutant strains CH.1.1, XBB.1.5, BQ.1.1, BQ.1 and XBB, people are very concerned about the possible second wave of infection. Recently, the topic of "the …	0	0	0	1	Life is supreme, and safety responsibility is heaven.	Official Weibo of Nanchang Emergency Management Bureau
Recently, many disease control departments reminded that acute infectious diarrhea caused by norovirus has entered. ...	0	3	2	387
I'm so sad. I thought I could finally meet my husband during the Lantern Festival. As a result, Norovirus vomited and diarrhea. I blame my body for being too disappointing. I miss my father for not meeting my father after the whole Spring Festival. Do you miss my father?	0	3	0	69	Stray dogs daily/heavy mouth! Don't enter if you don't like it! /brat/ don't mix circles/love to drink but can't drink very well /Hentai/ to be added
COVID-19 has just been sent away, and Norovirus is pulling and vomiting again. Now the whole person is in a state of dehydration. The only difference between and COVID-19 is that he doesn't have a sore throat or cough, which makes him feel terrible?	0	0	0	71648	never mind
Multi-site disease control reminder: Norovirus enters a high incidence period! ? ?	0	0	0	190529	Focus on hot topics and convey authoritative voices; Pay attention to what you care about and release it as soon as possible. This is the "Guangzhou Zengcheng Release" government affairs Weibo. There is Zengcheng in Guangzhou, and Zengcheng is green. Welcome netizens to talk about Zengcheng and watch the news …	Official Weibo of Zengcheng News Information Center.
[Many reminders: The virus has entered a high incidence period! Recently, many disease control departments reminded that acute infectious diarrhea caused by norovirus has entered the peak period! Norovirus, formerly known as Norwalk virus, belongs to calicivirus family. The virus has the characteristics of short incubation period, rapid mutation, strong environmental resistance, diverse transmiss…	1	9	61	21		Wuhu Municipal People's Government Office
Now that the Shandong Provincial Department of Education is here again, can you postpone it and learn from other regions? Others cancel school for the virus. Is Shandong immune to all kinds of viruses?	0	0	3	6	He taught me to accept more hatred and avoid resentment, and to turn over a new leaf, change my temperament, stop falling in love with the dead water, turn around the sea of misery, and realize Lan Yin early.
# Norovirus # The school is up to you. I'll pull it in the classroom, okay?	1041	216	3224	1515628
In hindsight, I feel that I should be infected when I go to Sanya this time? Norovirus? Let me talk about it in detail. ? Prelude: The day before, we went to a coffee-themed entertainment venue, where all the children were playing. I also had doubts about whether I would get hand, foot and mouth or something, but I thought that everyone was healthy, so it was probably nothing. The next day, I wen…	0	0	2	446	Xiaoliang selling clothes	Founder of Bagong Bapo brand
After reading the popular science on the internet, I gave myself a diagnosis. Is it Norovirus?	0	0	2	7	Do not forget your initiative mind.
# Shandong Provincial Department of Education # @ Shandong Provincial Department of Education has delayed the start of school elsewhere! Norovirus can't afford it?	0	0	0	162335
# Wuhu Information # [Many reminders: The virus has entered a period of high incidence! Recently, many disease control departments reminded that acute infectious diarrhea caused by norovirus has entered the peak period! Norovirus, formerly known as Norwalk virus, belongs to calicivirus family. The virus has the characteristics of short incubation period, rapid mutation, strong environmental resis…	0	0	0	16	Wuhu Hotspot has been renamed as Captain Wuhu, so please continue to pay attention ~	Local information blogger (Wuhu)
I was the first to vomit when I came back to Zhejiang, and finally understood the discomfort of carsickness. I vomited to vomit my intestines together.	0	9	4	2208	Please stay together until you die. ψ ('Zhen Shen' )ψ
Suspecting that they have norovirus ... vomiting and diarrhea, a family of three was caught?	0	0	5	37	? ? ? ? When I was a child, happiness-was a very simple thing? Hey? When you grow up, simplicity is a very happy thing. ? ? ? ? ? ? ? ?
# Fujian delayed the start of school # I don't want to catch norovirus, the crowds are staggered, the virus strains are cross-infected, and the peak of crowd gathering has just passed. Can't you take a week off to observe the physical condition of the students and teachers, and do you have to rush to start school?	0	0	0	5
Why do you suddenly want to vomit when you look at it? It's not Norovirus, is it?	0	0	1	701	I am always the best.
I finally put the photos in order tonight and sent them. I look forward to receiving them in pieces and returning to work for two days. I am more excited than tired. On the Lantern Festival, I went home for dinner. As a result, Robin yin's vomiting and diarrhea did not recover, and my brother was not feeling well. I deeply suspected that they had norovirus or xbb virus? I hurried home at eight or…	0	207	2433	15628000
Be alert! Has entered a high incidence period! Publish the latest reminders in many places.	0	2	11	23	Guangming. com is the central key news website in the ideological, theoretical and cultural fields, and the leader of media integration and innovation.	Guangming. com official account
# I want to be popular # Postpone school # Little Paulie # Unusual infection of Norovirus	1	1	8	3	0
Urgent reminder that Norovirus has entered a high incidence period # Hot news events # Norovirus # May everyone be safe and healthy.	9	0	6	1930	Winter is over, and the Milky Way is bright.
As long as we carefully take preventive measures, Norovirus will not be afraid of # Norovirus # Norovirus infection # Norovirus when we come.	13	3	13	1930	Sun Min, male, Ph.D. in Oncology, Wuhan University, deputy chief physician, tutor for master students, and deputy director of Ward 4 of General Surgery in taihe hospital, has published 30 SCI papers, with the highest impact factor of 23,168 points. Meta is in charge of 1 national natural science foundation project, 4 provincial-level projects and 4 utility model patents, and has created 29 series…	Sun Min, Deputy Chief Physician of taihe hospital General Surgery Department.
Be alert to disease control and remind Norovirus to enter a high incidence period # Authoritative release # Norovirus # Alert to disease control and remind # Norovirus infection	0	0	9	1930	Sun Min, male, Ph.D. in Oncology, Wuhan University, deputy chief physician, tutor for master students, and deputy director of Ward 4 of General Surgery in taihe hospital, has published 30 SCI papers, with the highest impact factor of 23,168 points. Meta is in charge of 1 national natural science foundation project, 4 provincial-level projects and 4 utility model patents, and has created 29 series…	Sun Min, Deputy Chief Physician of taihe hospital General Surgery Department.
Acute infectious diarrhea caused by Norovirus has entered the peak period # Virus # Diarrhea # Health Science # Norovirus # Norovirus Infection	0	0	9	1930	Sun Min, male, Ph.D. in Oncology, Wuhan University, deputy chief physician, tutor for master students, and deputy director of Ward 4 of General Surgery in taihe hospital, has published 30 SCI papers, with the highest impact factor of 23,168 points. Meta is in charge of 1 national natural science foundation project, 4 provincial-level projects and 4 utility model patents, and has created 29 series…	Sun Min, Deputy Chief Physician of taihe hospital General Surgery Department.
Be wary of disease control and reminder # This virus has entered the peak period of onset. Norovirus was originally called Norwalk virus, belonging to caliciviridae. The virus has the characteristics of short incubation period, rapid variation, strong environmental resistance, diverse transmission routes and low infection dose, so it is easy to spread among people and is the main pathogen causing…	1	0	22	1502	Sun Min, male, Ph.D. in Oncology, Wuhan University, deputy chief physician, tutor for master students, and deputy director of Ward 4 of General Surgery in taihe hospital, has published 30 SCI papers, with the highest impact factor of 23,168 points. Meta is in charge of 1 national natural science foundation project, 4 provincial-level projects and 4 utility model patents, and has created 29 series…	Sun Min, Deputy Chief Physician of taihe hospital General Surgery Department.
School is finally starting, and this norovirus is coming again. I don't know how many days I can stick to it # The entrance ceremony is full # The new semester begins # The first day of kindergarten # The beast returns to the cage. Teachers take it.	883	79	905	36289	Home has children.
Urgent reminder that acute infectious diarrhea caused by Norovirus has entered the peak period # Norovirus	0	18	41	1414	Recording the new era and spreading positive energy	Official account of gaoqing county Rong Media Center
Novice Bao Ma's last stubbornness # Norovirus is about to collapse ... I hope Bao Ma remembers to love herself while taking good care of Bao Ma # Only Bao Ma understands it	2	0	21	11767	20221231 Hubao boy 6 kg nickname Tuotuo records his growth process, and I also want to be a gentle and qualified treasure mother, lemon-like youth, too sour to cheer his father.
# Norovirus # Hot news events # Topics of common concern # Calicivirus	146	25	271	30758	The method of making the book list has been approved in the collection of 399 books.
Norovirus peak, you should know these five points # Norovirus # Norovirus has entered the peak.	125	19	138	8764	The video content of respiratory doctor has nothing to do with the work unit. Thank you for your attention.	Yang Zhangxing, Deputy Chief Physician, Department of Pulmonary Diseases, Liuyang Hospital of Traditional Chinese Medicine
# Discover in the same city # People's Livelihood Concern # Latest information # Norovirus # Diarrhea alert Norovirus has entered a high-incidence period. Experts remind you to take precautions when you start school in spring.	210	26	316	2612110	We are 13 years old. We are official website of Langfang. We love life, focus on hot spots and spread positive energy. What you care about is that we are looking forward to your support and welcome to contribute.	Official account of Langfang. com
Watch out for Norovirus has entered a high incidence period # Norovirus # Watch out for Norovirus # Health # Hot News Events	51	23	156	1265	The team of famous doctors from the top three hospitals will protect your health. The Tik Tok is the only official account of big doctor, so please don't believe anything else.	He' nan Radio and TV Station City big doctor Official Tik Tok
What is the culprit of vomiting in many children recently? Let's decrypt it today # Winter Vomiting Disease # Health Science # Norovirus # Melissa Zhou King's serious science.	45	52	229	2367	Fat people are inherently mortal, or heavier than Mount Tai or Huashan.
The ghost of Covid-19 lingers, and Norovirus comes to join in the fun # Global Epidemic # Prevention of COVID-19 # Norovirus # Net Gathering Positive Energy.	3	0	12	3375	How can others cross without awakening themselves?
Recently, many disease control departments have reminded Norovirus to enter a high incidence period # Norovirus.	22	2	39	7844	Grateful to meet each other, pay attention to each other and make friends.
Parents pay attention, prevention is always more important than treatment. If vomiting and diarrhea have occurred, please seek medical advice in time # Protect your health # Wash your hands frequently and talk about hygiene # Norovirus.	115	9	50	15953	Originated in Bian Que and started in 1061.	Store account number
Norovirus is transmitted from person to person through food and water. # Norovirus # Big data recommended to people in need # Medical science # Topics of concern to ordinary people	3	0	7	80	Deputy Chief Physician, Department of Neurology, First Affiliated Hospital of Zhengzhou University, Master Tutor, Dr. Peking University, Doctor of Neurology, Member of the First Peripheral Neuromuscular Branch of the Neurology Branch of Henan Medical Association, Member of the Headache and Seizure Committee of Henan Research Hospital Association, Member of the Neuromuscular and Genetic Branch of …	Xu Hongliang, Deputy Chief Physician, Department of Neurology, First Affiliated Hospital of Zhengzhou University
Multi-site disease control reminds Norovirus that it has entered the peak period # Norovirus # Health Science # Virus Science	0	9	11	273	I heard that Tik Tok began to support knowledge videos, and immediately started to move. I want to see how Tik Tok can support it until it earns money, and promise me to grow up with the general.
I heard that another wave of viruses has hit Norovirus.	23527	4925	4012	87802	0
Alert has entered a period of high incidence. Remind # Norovirus # Alert # What is Norovirus?	1099	90	1100	204014	Report the focus of the people's concern, with a strong sense of social responsibility, fully reflect the voices of the people, provide intimate and practical services for the people, and make every effort to build a public welfare brand of news columns. Contact information of official cooperation submission v letter XNSD88 email shandianyoyugocom Welcome to cooperate in submission.	Xingning TV Station "Urban and Rural First Line" column
Watch out for Norovirus # Norovirus # Norovirus infection # Watch out	0	0	10	497	Tell a good story about Xingning, pass on positive energy, official cooperation and submission contact information, and break the news. V letter XNSD77 email shandianyoyugocom welcomes cooperation and submission to us.	Xingning TV official account
During the period of high incidence of norovirus, how can the elderly and children protect themselves from norovirus # norovirus infection # and start health 2023.	47544	7090	18077	54426	Engaged in anesthesia for 20 years, it is the first time to put forward the fully open operating room, allowing family members to accompany the pain-oriented delivery mode, the pioneer to put forward the entertainment and leisure mode, and the pioneer to practice the quiet delivery mode, so that the baby is not driven by pain and the practitioner pays attention to the promoter of Bao Ma's mental …	Fu Yuhai, Deputy Chief Physician, Surgery Anesthesia Center, Chongqing Angel Maternity Hospital
Be alert! Multi-site disease control reminds that the virus has entered the peak period, and everyone is susceptible to the virus # Norovirus # Pay attention to prevention # Hot news events.	0	1	2	1095	Millennium salt transportation and painting beauty, hot information along the beach, preemptive audio-visual welcome to contribute, thank you for your attention to the submission email address 981234569qqcom.	Zigong yantan district Rong communication center
Be wary of disease control and remind # Norovirus has entered the peak period of the disease. Norovirus has a short incubation period, rapid mutation, strong environmental resistance, etc., and it is easy to spread # Health # Health Science # Medical Science # virus among people.	3	2	10	1953	Serve the public health with the power of images
The disease control departments in many places reminded that acute infectious diarrhea caused by Norovirus has entered the peak period of onset # school season # Norovirus # diarrhea #.	16146	10844	16247	504832	The warmest voice on the road of chasing dreams in Yangjiang Radio. Join the fan base and add anchor VXYJGB916895 media.	Yangjiang Radio and TV Station Yangjiang Radio Official Tik Tok Account
Pay attention to the fact that norovirus has entered a high-incidence period. Experts remind you to take precautions when you start school in spring # Authoritative Interpretation # Norovirus # Personal Protection	2	3	9	650	Major policies and achievements of drug supervision are authoritatively released. On-site law enforcement inspection, product inspection cases are investigated, medical equipment, cosmetics, popular science knowledge, complaints and reports on drug safety in the Winter Olympics are reported. Please call the hotline 12315.	Official account number of Hebei Drug Administration
When school started, Norovirus hit, did parents panic? # Norovirus # Medical Science # Knowledge # Intestinal Health	1	0	12	7587	Dr. Xue Zi, Doctor of Medicinal Chemistry, Sun Yat-sen University, CEO, Technical Director, Seeker of Natural Skin Care and Hair Care.	Jilin province Hao dynamic culture media co., ltd
Be alert, Norovirus enters a high incidence period # Social Hot Events # Norovirus	0	12	9	98	Attending physician of dermatology in well-known 3A hospitals has 15 years of clinical experience, and has independently completed more than 50,000 skin surgeries. She is good at the diagnosis and treatment of scars, pigmented nevus, osmidrosis, skin benign and malignant tumors, dermatitis, eczema, vitiligo and psoriasis, etc. Sharing simple and common skin knowledge, paying attention to Dr. Zhan…	Zhang Dewu, attending physician of dermatology, Second Affiliated Hospital of Xi 'an Jiaotong University.
On the first day of school, I was recruited, ahhh # First day of school # Norovirus	1	3	30	15953	Xiangyang liangwa
Norovirus is mainly excreted through patients' feces, and can also be excreted through vomit. # Norovirus # Big Data Recommended to People in Need # Medical Science # The sooner you know, the better # Topics that people care about	0	1	6	1523	Deputy Chief Physician, Department of Neurology, First Affiliated Hospital of Zhengzhou University, Master Tutor, Dr. Peking University, Doctor of Neurology, Member of the First Peripheral Neuromuscular Branch of the Neurology Branch of Henan Medical Association, Member of the Headache and Seizure Committee of Henan Research Hospital Association, Member of the Neuromuscular and Genetic Branch of …	Xu Hongliang, Deputy Chief Physician, Department of Neurology, First Affiliated Hospital of Zhengzhou University
Norovirus has entered the peak of the disease. At ordinary times, everyone should pay attention to life hygiene and go to places where people gather less.	42395	10661	9598	76	Love the world, be warm-hearted, thank you for your attention, and believe that hard work can create miracles.
# This is a sad story # Who knows # Unbearable emotions # Norovirus	5593	563	1861	455945	0
Pay attention to many disease control departments to remind that Norovirus has entered the peak period of infection outbreak, and the infected objects are mainly adults and school-age children.	25745	3456	40017	4368246	Fast and reliable, with a temperature V letter video number Zhuhai Special Zone Daily submission contact information e-mail zhtqbnewmedia163com Tel: 0756 261111.	Official account of Zhuhai Media Group
Vomiting and diarrhea caused by norovirus teach you how to deal with norovirus # norovirus infection # Huoxiang Zhengqi oral liquid quickly.	0	5	4	92	Outpatient department graduated from Norman Bethune Medical Center of Jilin University every Saturday at 08001200, the affiliated hospital of provincial public top three universities.	Chang Chunfeng, Member of General Practice Professional Committee of Shaanxi Health Care Association
I'm not infected with norovirus again, am I? Have you been pulling it all night?	0	2	1	205
COVID-19 didn't work well, and she was infected with Norovirus, vomiting and diarrhea?	0	11	3	124	Extremely good luck
I started to have diarrhea with gastroenteritis in the middle of the night, so I wouldn't be so unlucky to be caught by norovirus, would I?	0	1	2	201	keep early hours
Meng Yu's version of the virus, you might as well infect my whole family, so that our whole family will suffocate with diarrhea. If there is no virus, where is the big boss? It is better to have a fever. I have diarrhea and I beg for mercy. There is not a drop! I'll take a bite of rice for one day today! ! ! ?	0	0	0	2	Scold sb only
Recently, many disease control departments reminded that acute infectious diarrhea caused by norovirus has entered the disease. ...	0	6	12	13435
# 100 million exposure plan # Disease control tips in Boshi, Zhejiang, Changchun, Jilin and other places: Norovirus has entered a period of high incidence, and experts remind it to start school in spring. February 4, Hunan Xu-Guang Expressway traffic accident: 5 traffic accidents involving 49 vehicles in 10 minutes, resulting in 16 deaths and 66 injuries. Master Chang Xingyun, the founder of Fogu…	0	1	2	11	Historical and cultural databases are constantly being enriched, so please pay attention!	Supertalker (History Supertalker)
The next morning, I woke up with a stomachache and ran around all morning yesterday. I thought it was okay in the afternoon. Why did it get cold to my feet and my feet were like ice? It shouldn't be norovirus. There are no other symptoms except diarrhea.	0	0	0	21712	without
[attention! # Norovirus enters a period of high incidence #] Recently, many disease control departments reminded that acute infectious diarrhea caused by Norovirus has entered the peak period! Norovirus is a highly contagious virus. The feces and vomit of patients with norovirus gastroenteritis contain a large number of viruses, which can easily cause infection if not handled properly. It often c…	0	0	0	246	Journalists, writers and private Weibo's opinions and opinions do not mean working for newspapers and units.	Super Talk Host (Charm III Qin Chao Dialect)
The whole family vomited and diarrhea, infected with norovirus? Didn't even eat dumplings yesterday?	0	0	8	651	? ? Zhao Liying, Esther Yu? The new play must be chased as soon as it is on.
Norovirus in Tianjin has also entered a high incidence period, right? It has been warned all over the country, and Tianjin has not yet released it. My family in Tianjin has been infected one after another. Vomiting is the main symptom. The child vomits every few minutes, and it is better to go to the hospital for fluid replacement. Four bags were lost for 4.5 hours at night, and we adults survive…	0	0	0	81	You don't know who you love most until you are drunk, and you don't know who you love most until you are sick.
[Wu Yuting-Daily News] Monday, February 6, 2023, the 16th day of the first lunar month 1. National Medical Insurance Bureau: Labor analgesia and assisted reproductive technology will be gradually included in the scope of medical insurance payment. 2, many disease control tips Norovirus entered a high incidence period, and experts reminded that spring school should be protected. 3. Shandong has pr…	1	24	58	1	Share life, personal experience, daily work, reading experience, thoughts on society and human nature of life, and share cutting-edge thinking!
Henan Provincial Department of Education Norovirus is coming, and more than 3,000 people have died. You also want us to go. You only pay attention to the enrollment rate and don't pay attention to students at all. Physical health is a living life. The enrollment rate is dead and people are alive. Do you want us to understand everything for your enrollment rate?	0	0	0	156
This virus has entered a period of high incidence! # Local Spokesman # Norovirus # Norovirus Infection # # Aauto Quicker # @ Aauto Quicker L Aauto Quicker video of host Jin Yuanqian?	0	3	3	99	"It takes a long time to give in to each other, and the love that goes in two directions is meaningful. Only when you are full of people can you deserve all your love. What's your age, what's your appearance, and what's your family's situation? You cherish it for me, and I return it to you!"
Yesterday at three o'clock in the middle of the night, my body suddenly forced me to wake up and began to vomit and diarrhea. This morning, I found that I was not the only one like this at school. Norovirus is really good for you ...?	0	0	0	1198	ルビー
[Huawei Browser] Acute infectious diarrhea caused by Norovirus has entered the peak period! Maintaining good hand hygiene is the most important and effective measure to prevent norovirus infection and control norovirus transmission.	0	0	1	10905	The dream of youth! _ pillars of the future!
[Daily? Morning post] Monday, February 6, 2023? The 16th day of the first lunar month 1. National Medical Insurance Bureau: Labor analgesia and assisted reproductive technology will be gradually included in the scope of medical insurance payment. 2, many disease control tips Norovirus entered a high incidence period, and experts reminded that spring school should be protected. 3. Shandong has pro…	0	8	23	98	Those who love come back, and those who are blessed come back? ? ?
What Norovirus did the Henan Provincial Department of Education hear that S killed many people? Does Henan care about students' lives?	0	0	0	3183189
# Fuzhou Morning Post # Fuzhou Morning Post, take you a quick look at these new things! [Today's Concern] ▼ "The Heart of Minjiang River" celebrates the charm of Lantern Festival's living room [Fuzhou Headline ]▼ Fuzhou Port's cargo swallowing leaves ranks first in the coastal ports of the province for three consecutive years ▼ "Fu" cultural waterfront linkage art exhibition is held ▼ Norovirus i…	0	0	0	414652	News reporting and complaint hotline 83751111, email fzrb83751111@163.com.	Fuzhou Daily official Weibo
[Anji CDC issues the latest reminder →] # News # At present, the return trip to Spring Festival travel rush has gradually come to an end. Last month, the Center for Disease Control and Prevention in China issued a reminder that we should pay attention to the prevention of various infectious diseases during the Spring Festival. Recently, Anji CDC issued the latest reminder: acute infectious diarrh…	0	4	24	86	An ecological civilization? A kind of productivity; A county scenic spot? A kind of creativity; A beautiful countryside? An attraction; An Angie model? An influence-China, beautiful countryside, Anji	Official Weibo of Anji County Government Information Office, Zhejiang Province
Delay the start of school in Hebei! ! ! You delay, but there is a Norovirus. I am afraid and really hate the education system in Hebei. Why do you have to live in school for a month when your home is so close to school? Why do you have to have short hair for six years? Why do you have to get up at half past five! ! Why don't I have free and enthusiastic youth! ?	3	2	1	951963	I am too rich to introduce myself.
[It's about school! # Jiaxing CDC Latest Reminder #] As the school starts soon, students will usher in a colorful campus life. How to be the first responsible person for their own health? What should schools and parents pay attention to? Experts remind that the low prevalence of the recent epidemic does not mean that there is no risk and it cannot be taken lightly. In addition, winter and spring …	0	0	1	231535	Jiaxing Coffee Dad WeChat WeChat official account: jxkfbb	Local new power bloggers
# News early know # [News early know] Monday, February 6, 2023? The 16th day of the first lunar month 1. National Medical Insurance Bureau: Labor analgesia and assisted reproductive technology will be gradually included in the scope of medical insurance payment. 2, many disease control tips Norovirus entered a high incidence period, and experts reminded that spring school should be protected. 3. …	0	0	0	5	Pay attention to the things around Tianshui! Pay attention to the digital technology circle, I am me, the constant fireworks in the world! ! Welcome everyone to contribute! ! Mailbox? 270880827@qq.com wx270880827	Local information blogger (Tianshui), host of urban life story (Tianshui city story story)
One minute a day, know what's going on in the world! Monday February 6, 2023? The 16th day of the first lunar month 1. National Medical Insurance Bureau: Labor analgesia and assisted reproductive technology will be gradually included in the scope of medical insurance payment. 2, many disease control tips Norovirus entered a high incidence period, and experts reminded that spring school should be …	0	0	1	3183189	? Does the pattern determine your height? ? Vision determines your world? ? ? Your efforts today are the foreshadowing of luck? ? ? ? ? ? What you pay now is the flower of tomorrow?
Fuzhou News [Norovirus infection is high. Doctor: Don't panic, it usually takes two or three days to recover] Recently, many disease control departments reminded that acute infectious diarrhea caused by Norovirus has entered the peak period. Zhan Wenqing, deputy chief physician of Fuzhou CDC, said that Norovirus is mainly transmitted by contact and food-borne, and the key prevention and control p…	0	0	0	13784	News reporting and complaint hotline 83751111, email fzrb83751111@163.com.	Fuzhou Daily official Weibo
# The long winter vacation in many places is over # It's February, and spring is back to the earth, with lush vegetation. Although the temperature is getting warmer, it is warm and cold at first sight. Just after the Spring Festival, a large number of foreign workers returned to the city to work, students returned to school, and the flow of personnel was extremely frequent. Here to remind everyon…	0	0	0	6235	A chief physician with more than 20 years' vaccination experience tells you not to hesitate to take a vaccination, not to be confused, and to take a vaccination. Call Lao Wu quickly.	Chief physician, Department of Public Health, Xinyang Street Community Health Service Center, Haicang District
On Monday, February 6, 2023, on the 16th day of the first lunar month, I read the newspaper for 60 seconds every day. The average monthly salary in the 25th city was 8,203.56 yuan, which was the same as last year, with the highest in Shanghai being 10,605 yuan, in Shenzhen being 9,903 yuan and in Guangzhou being 9,266 yuan. 2. Traffic accident of Xuguang Expressway in Hunan Province: 5 traffic ac…	27	10	28	17821	Unswervingly safeguard the dignity of the law and all policies of the Central Committee of the Communist Party of China! Starting from the interests of the people! Guided by the justice of law! Let defenders get rights protection in fairness and justice!
# Tips # 【 Be alert! Recently, the disease control departments in many places reminded that acute infectious diarrhea caused by Norovirus has entered the peak period. What is Norovirus, what are the symptoms of Norovirus, and how to protect it? Let's take a look! What is norovirus? Norovirus, formerly known as Norwalk virus, belongs to calicivirus family. The virus has the characteristics of shor…	0	1	0	26		Qidong Rong Media Center "Love Qidong" official Weibo
# School # At the turn of winter and spring, the weather is still relatively cold, and the temperature changes greatly. This is also the high incidence period of Norovirus. The main symptoms of Norovirus are nausea, vomiting, abdominal pain and diarrhea. At this time, schools and individuals should do a good job in cleaning and disinfection. Conditionally, it is recommended to use air disinfectio…	0	0	0	220	Shenzhen Yingtang Smart Health Technology Co., Ltd. builds a big health industry ecological chain covering R&D, production, sales and application of smart medical care, and contributes China's strength to the cause of human health.	Shenzhen Yingtang wisdom healthy technology co., ltd
# Chinese scientists realize pattern matching quantum key distribution # Today Morning Post ~1. National Medical Insurance Bureau: Gradually include labor analgesia and assisted reproductive technology into the scope of medical insurance payment. 2, many disease control tips Norovirus entered a high incidence period, and experts reminded that spring school should be protected. 3. Shandong has pro…	0	0	0	2231	Smart enterprises, gather in the future! Please call (010) 58561199-8198 for business consultation.
Urgent reminder! Acute infectious diarrhea caused by norovirus has entered the peak period! # Norovirus # L Weibo video released by Gao Qing?	0	0	1	556661	Gaoqing county Rong Media Center official Weibo	Official Weibo of Zibo gaoqing county Rong Media Center
Fuzhou News [Recently, doctors with high incidence of Norovirus infection said this ……] Recently, many disease control departments reminded that acute infectious diarrhea caused by Norovirus has entered the peak period. So, what is norovirus? How to prevent it? On the 5th, Zhan Wenqing, deputy chief physician of Fuzhou CDC, answered questions for readers. Let's watch it together →O Recently, Noro…	462	136	1367	1543148	Provincial key news websites	Fuzhou News Network (www.fznews.com.cn) Official Weibo
# Guangdong Norovirus enters a high-incidence period # In the school season, the high-incidence period of Norovirus infection that makes children vomit and diarrhea has also come. Norovirus has a strong spreading power and can "put down" a large piece with one hand. In the past two years, the outbreak of norovirus in autumn and winter in Guangdong Province showed a high incidence, and the possibi…	0	0	0	1		Shenzhen Radio and Television Group Urban Channel "The First Scene" column
# Guangdong Norovirus has entered a high-incidence period # Then why don't you postpone school? So I won't buy a plane ticket?	0	4	1	13	Coca cola, please
# Guangdong Norovirus entered a period of high incidence # This, er, was it always closed before COVID-19? ?	0	0	0	1	You can't get ideas when you carry machines.
# Guangdong Norovirus enters a period of high incidence # What the hell is this?	0	0	0	6133177	A face? ……
# Guangdong Norovirus enters a period of high incidence # Bao Baba Bao Ma How to prevent Norovirus at home? Poke the map and learn to say goodbye to Noro? ? Source: @ Shenzhen Health and Health Commission?	0	0	2	343	Guizhou All-Media Digital Platform —— Colorful Guizhou Network Official Weibo	Colorful Guizhou Net Official Weibo
# Guangdong Norovirus enters a period of high incidence # What did Guangdong do wrong? Every day, there is Guangdong in rs.	0	10	7	290	Love Charlie has no wall, absolute preference, and Buddhism produces.	Weibo original video blogger
# Guangdong Norovirus enters a period of high incidence #? ? This is not allowed to postpone the start of school. It is suggested that college students start school in April?	0	4	3	10578	Interesting, hopeful, fearless	Chaohua Fan Cafe (Karry Chaohua)
# Guangdong Norovirus has entered a high-incidence period # It's so annoying. I want to have a big meal in late February. Do I have to go straight home? Still want to follow the planned route! What medicine should I prepare? But if you get caught, it's hard to go again. So tangled?	0	0	0	33	Short-term loss of ing~	Chaohua Fan Cafe (Tangjiuzhou Chaohua)
# Guangdong Norovirus enters a high incidence period # I got it two years ago, and it's really hard to vomit and pull?	0	0	0	51	Omnivorous ACGN lovers ‖ Look at the V EOE group push/It's an MMR//vocaloid//Project Sekai-25: 00 group push and Xiaoshan Mi Zu Ki single push//Lily dolphin.
# Guangdong Norovirus entered a high incidence period # I was infected when I was in junior high school, and I had diarrhea while hanging by the water?	0	0	0	2571	? Love China more than me?
# Guangdong Norovirus has entered a period of high incidence # I have a bad appetite recently. Often want to vomit?	0	0	1	74	It's Peter Pan, who doesn't care about each other. It's not easy to love someone and forget someone. Cherish everything. ......	Chaohua Fan Cafe (Sean Xiao Chaohua)
# Guangdong Norovirus enters a high incidence period # Is it possible that it is not?	0	0	0	3
# Guangdong Norovirus enters a period of high incidence # Come on, I'm tortured by the class teacher every day. ?	0	0	1	45	,ToT
# Guangdong Norovirus enters a high incidence period # What the hell?	0	0	5	16327	Nonsense blog (migrant version)
# Guangdong Norovirus enters a high incidence period # This must be washed frequently. Norovirus is a bit like hand, foot and mouth?	0	0	0	348	Azraell	Chaohua Fan Cafe (YUQI Chaohua)
# Guangdong Norovirus enters a high-incidence period # Help! I have loose bowels since yesterday, and I still have an upset stomach today. Don't make me feel better after eating whole gut at night?	0	0	0	1354	Half-daily and half-idolize's verbose nonsense bot- feminist	Chaohua Fan Cafe (Jeon Jung Kook Chaohua)
# Guangdong Norovirus enters a period of high incidence # What is it? Talking about Guangdong all year round! ! ! ?	0	0	0	27	Taking dreams as horses and hearts as swords, teenagers travel far and are not afraid of the future.	Chaohua Fan Cafe (Roy Chaohua)
# Guangdong Norovirus enters a high incidence period # I vomited, diarrhea and had a fever two days ago. Isn't this it?	0	4	2	311	Starting today, I will work with the mentality of leaving my job. What do you like?
# Guangdong Norovirus enters a period of high incidence # I seriously suspect that it was this virus that caused me to pull, vomit and feel dizzy last week? Four people eat the same food, and it's tm. I have something to do for several days. My mother asked me if I had xbb. ?	0	0	0	4	1? ? ? 1? ? ?
# Guangdong Norovirus enters a period of high incidence # Recently, I heard several friends say that they are vomiting and diarrhea. Did the montmorillonite powder I bought come in handy?	0	0	0	25	This is also poisoned dumb.
# Guangdong Norovirus enters a period of high incidence # Everyone should be well protected, protect themselves and protect others?	0	0	0	10	Nothing can stop it. Where there is love, there is light.
# Guangdong Norovirus enters a high-incidence period # Oh, my God, school starts in a few days. Why is there another high-incidence period of the virus?	0	0	0	52	Is an interesting person.
# Guangdong Norovirus enters a high-incidence period # It's so annoying, this virus and that virus are endless?	0	6	4	92
# Guangdong Norovirus enters a period of high incidence # Delayed school start, thank you?	0	0	0	978	Soul | Azora Chin	Chaohua Fan Cafe (Azora Chin Chaohua)
# Guangdong Norovirus enters a high incidence period #. . . It turns out that I had diarrhea the other day. . . It is this thing. . . Thank you? Will you leave me alone?	0	8	16	10351	Working in a bakery is my dreamjob.	Supertalker (Jin Tianmao wasted his time supertalker)
# Guangdong Norovirus enters a period of high incidence # Everyone really needs to pay attention to protection, wear a mask and wash their hands frequently! Everyone has just finished yang, and their resistance is still recovering, so be sure to protect yourself! ! ! L Draw the Weibo video of the Twenty-four Bridge?	0	0	0	14539	Love to hit my mother-in-law's little sister.	Chaohua Fan Cafe (Chen Linong Chaohua)
# Guangdong Norovirus enters a period of high incidence # Must be well protected?	0	2	1	12493	You are a assorted candy hidden in my heart, which changes into taste and remains sweet. @ Yang Yang	Chaohua Creative Officer (Yang Yangchao Hua)
# Guangdong Norovirus enters a high incidence period # What virus is this? Never heard of it? Is it dangerous? Is it harmful to human body? Is it good to treat? ?	0	16	1	12061	? ? ? ? ? ? ? ? ? ? ? ? ? ? ? ? ? ? ? ? ? ? ? ? ? ? ? ? ? ? ? ? ? ? ? ? ? @? ? ? ? ? ? ? ? ? -? ? ? ? ? ? ?	Chaohua Creative Officer (Dilraba Chaohua)
# Guangdong Norovirus enters a high incidence period # What is this? What are the symptoms? Is the child afraid? ?	0	0	0	1334	Unknown quality, fear? Ugly and refusing to love beautiful women.	Entertainment blogger
# Guangdong Norovirus enters a period of high incidence # Norovirus from my primary school to university?	1	11	30	38	I am a rainstorm myself.	Super talk small host (three-year-old song mouse super talk)
# Guangdong Norovirus enters a period of high incidence # How about delaying the start of school? I think it's reasonable.	0	45	110	215038	"rely on"
# Guangdong Norovirus enters a high incidence period # What is this Tamar? Lao tze COVID-19 hasn't fully recovered?	0	0	0	77	Now that you are high, why not be indifferent.
# Guangdong Norovirus enters a high incidence period # Winter and spring alternate to early summer, making it easier to get sick, hey. . . ?	9	11	12	107495	Chen Qing makes the blue forget the brain powder
# Guangdong Norovirus enters a period of high incidence # Norovirus is in a period of high incidence, so families and schools should pay special attention to it. Children's attention to personal hygiene, food hygiene and drinking water hygiene is the key to prevent this disease. They should develop healthy living habits such as washing their hands frequently, not drinking raw water, separating ra…	0	0	1	509	The heart moves at will	Weibo clip video blogger
# Guangdong Norovirus enters a period of high incidence # Wash hands frequently, pay attention to the hygiene of diet and drinking water, ventilate and disinfect indoors, and strengthen physical exercise. ?	0	5	4	4390	shachihoko
# Guangdong Norovirus enters a period of high incidence # What is Norovirus?	0	0	0	30	Click on my homepage to default to the front singer kim Ji Soo and the front singer ACE Min Kim.	Chaohua Fan Cafe (Xian Yuan Jin Chaohua)
# Guangdong Norovirus has entered a period of high incidence # Small virus, what is there to panic about?	0	0	0	383
# Guangdong Norovirus enters a high incidence period # Have you been drinking Zhengqi water for a week?	0	0	0	357	If nothing else, just for the beautiful smile on your face.
# Guangdong Norovirus enters a high incidence period # What is this? ?	0	0	0	905	Ordinary netizens, don't argue with me. The argument is you, right?
# Guangdong Norovirus enters a high incidence period # Ah, what is this? Afraid?	0	0	0	381	The world is quiet, listening to you sing?	Chaohua Fan Cafe (Song Yaxuan Chaohua)
# Guangdong Norovirus has entered a high-incidence period # Well, I suspect that I was ravaged by Norovirus in high school before Norovirus last week. There were only 13 people left in our class, and I was one of these 13 people. Still haven't escaped after years?	0	3	2	16	? ? ? ? ? ? ? ? ? @ohmpawat @mynameisnanon
# Guangdong Norovirus enters a period of high incidence # Suggest delaying the start of school?	0	0	2	38
# Guangdong Norovirus entered a high incidence period # The vomiting and diarrhea were tossed eight times a night, and it was much better to rest at home for two days, but the stomach was always uncomfortable. . . ?	0	0	0	55	Always be gentle.
# Guangdong Norovirus enters a period of high incidence # Why Guangdong, eh ... I still want to play after Yangkang?	0	0	0	142	There is no thunder in the building. When the group powder is focused on the second floor, it is in the group number ...
# Guangdong Norovirus enters a high-incidence period # You don't need to panic when you see the virus. This is an old friend. The food is clean and cooked. You can effectively avoid it by washing your hands frequently. If you find yourself vomiting and diarrhea badly, remember to seek medical advice in time?	1	0	10	89837	Don't pay attention to me. The moon is shining high and the sky is bright.
# Guangdong Norovirus enters the high-incidence period # October to April is the high-incidence season of Norovirus. What is Norovirus? How to spread? What are the clinical manifestations after infection? How to prevent it? ... learn more! ?	0	0	0	9	Advocating science, opposing superstition, cherishing life and rejecting cults.	Sichuan anti-cult official Weibo
# Guangdong Norovirus enters a period of high incidence # If you go out to eat, as long as the waiter or chef is in the incubation period, basically people who eat at the scene will be taken care of?	0	0	0	2
# Guangdong Norovirus entered a high-incidence period # I informed the school that I couldn't escape, and I prepared wet toilet paper. ?	0	0	0	69	Love Z.TAO.
# Guangdong Norovirus has entered a period of high incidence # I suddenly have a stomachache these days?	0	0	1	14217	May peace be with you always.
# Guangdong Norovirus enters a high-incidence period # Be sure to do a good job of protection, I hope it's not too serious?	0	0	0	61604	Love is worth the long years.	Chaohua Fan Cafe (Sean Xiao Chaohua)
[CDC reminder! # Guangdong Norovirus enters a high-incidence period #] Norovirus is highly contagious and often causes collective outbreaks in schools, kindergartens and hospitals. Recently, Guangdong CDC issued a reminder: September to March of the following year is the peak period of norovirus infection in our province, and there is a high possibility of norovirus infection outbreak after vario…	0	3	3	2	Unknown planner! A fat man who loves reading! The scarf only represents the blogger's personal opinion; It has nothing to do with the blogger himself!	Planning Director of Yangzhou Zengli Business Development Co., Ltd.
Ag Super Play will silently remind everyone that there is a Norovirus recently, so you should take precautions (there are protective measures on rs)?	0	0	3	10870
# Guangdong Norovirus enters a period of high incidence # How hard is it to live healthily?	0	1	0	215	I don't read the comments very much, but I have something private.	Chaohua Fan Cafe (Meng Mei Qi Chaohua)
# Guangdong Norovirus enters a period of high incidence # @ Meng Meng Duse be careful?	0	1	1	76
# Guangdong Norovirus enters a period of high incidence # Oh, then postpone school?	0	2	0	100	Plain telegraph
# Guangdong Norovirus enters a period of high incidence # Anyway, a lot of people have diarrhea recently?	0	2	2	647	Want to be Xiao Wenqing's medical Wang ~
# Guangdong Norovirus has entered a period of high incidence # There are already two at home ...?	0	0	0	5	? Interesting and hopeful. Live up to your love.	Chaohua Fan Cafe (Yang Yang Chaohua)
# Guangdong Norovirus enters a period of high incidence # Do you have this thing every winter and spring? ? ?	0	0	1	539
# Guangdong Norovirus enters a period of high incidence # Start bringing lunch boxes for dinner tomorrow?	0	0	0	650	Turn to life number
# Guangdong Norovirus enters a period of high incidence # Then how to eat? I don't believe in takeaway in the canteen.	0	0	1	959	Mu Qiangpi hates five, and I hate the whole world except me! [Soul of the Town]	Weibo clip video blogger
# Guangdong Norovirus enters a period of high incidence # What is Norovirus? ?	0	0	0	506	Yangchun! There is no rain or shine!
# Guangdong Norovirus enters a period of high incidence # My God, protect yourself?	0	3	2	12	Wherever the wind goes, it is clean and spotless.
# Guangdong Norovirus enters a period of high incidence # Can I postpone the start of school? I'm afraid to bring the virus to Wuhan, and it will harm others?	0	0	0	24	woman
# Guangdong Norovirus enters a period of high incidence # Again, can the world be better?	0	0	0	78	Pure bui only, don't pay attention to the group powder cp powder, wait for the phoenix nirvana?
# Guangdong Norovirus enters a high incidence period # What the fuck is this? ?	0	0	0	6	Anxiety is the vertigo of freedom.
# Guangdong Norovirus has entered a period of high incidence # Is it experiencing vomiting and diarrhea?	0	0	0	135780	Don't change your avatar until you get the offer
[CDC reminder! # Guangdong Norovirus enters a high-incidence period #] Norovirus is highly contagious and often causes collective outbreaks in schools, kindergartens and hospitals. Recently, Guangdong CDC issued a reminder: September to March of the following year is the peak period of norovirus infection in our province, and there is a high possibility of norovirus infection outbreak after vario…	0	0	0	1	Positive energy, starting from here, transmits positive energy, without your participation, come on, let's work together for positive energy.	Super talk host (Z positive N energy L amount super talk)
# Guangdong Norovirus enters a period of high incidence # Don't come, are you afraid?	0	5	0	2414	Steal half a day off.
# Guangdong Norovirus enters a period of high incidence # No way, sir, what kind of virus is this? What are the corresponding symptoms? I took it. I took it. I took it.	0	16	5	63	Fear of ugliness/killing the soul	Super Talk Fans Big Coffee (One Good Talk Every Day)
# Guangdong Norovirus has entered a high-incidence period # Someone around me has got a virus that is not new. The main symptom has always been diarrhea and vomiting after two days. ? ? ? ? ? ?	0	0	0	85	Love a person, climb a mountain and pursue a dream. Life is short, be bold.
# Guangdong Norovirus entered a high incidence period # When I was a child, I tried vomiting and diarrhea in a class?	0	0	0	125	Light feet?	Chaohua Fan Cafe (IU Chaohua)
# Guangdong Norovirus enters a period of high incidence # Dirty things go away! ! ! ?	0	2	3	16677	Be a man, be patient …
# Guangdong Norovirus enters a period of high incidence # What is this? ?	11	0	22	1543148		Chaohua Fan Cafe (Zhao Liying Chaohua)
【? ? Parents pay attention, the family protection guide to prevent Norpromise is coming! 】 # How to prevent Norovirus # Recently, Norovirus has been constantly brushing the screen! It bares its teeth and claws, making it difficult to parry. Many students have been "knocked down", and teachers and parents are worried about it! Many parents still worry: how to guard against it at home? What should …	0	0	0	444		Shenzhen Radio and Television Group Urban Channel "The First Scene" column
# Guangdong Norovirus has entered a high-incidence period # It is recommended to postpone the start of school. Thank you?	1	12	13	9431	? ? All For Song
# Guangdong Norovirus enters a high incidence period # Upper vomiting and diarrhea, no specific medicine?	0	8	1	868	@ Pawnshop Boss 2 trumpet to prevent losing contact, always only send fake news, always eat melons?
# Guangdong Norovirus enters a period of high incidence # My daughter has been pulling and vomiting for three days in a row?	0	0	1	17	Love yourself	Chaohua Fan Cafe (Lu Han Chaohua)
# Guangdong Norovirus has entered a high-incidence period # I am a little scared, and I will go back to school in a few days.	0	0	0	383	Ride towards freedom
# Guangdong Norovirus enters a high incidence period # Have you been drinking Zhengqi water for a week?	0	6	10	1528	If nothing else, just for the beautiful smile on your face.
# Guangdong Norovirus enters a high incidence period # What new species? ?	0	5	0	236	living person	Chaohua Fan Cafe (Song Yaxuan Chaohua)
# Guangdong Norovirus enters a high incidence period # What symptoms? I don't understand. Can you talk about it?	0	2	1	11306	16
# Guangdong Norovirus has entered a period of high incidence # What virus is this? ?	0	0	0	1424735	Only bed is my favorite in this world.	Chaohua Fan Cafe (Leo Chaohua)
# Guangdong Norovirus enters a period of high incidence # Norovirus is too unfriendly to kindergarten children. One disease is a large group, and children are too annoyed with vomiting and diarrhea. Be sure to wash your hands frequently! ?	0	0	0	68	Sina is a famous blogger, film critic, entertainment critic, fashionista and sports critic.	Film critics entertain critics.
# Guangdong Norovirus entered a period of high incidence # Did junior high school vomit all over the floor in the middle of the night?	0	0	0	336	dontcare
# Guangdong Norovirus enters a period of high incidence # huh? I will go to Zhuhai tomorrow. Tell me this today?	0	0	0	105	Leave me alone.
# Guangdong Norovirus entered a high incidence period # Diarrhea and vomiting for nearly a week?	0	0	8	455	I turned a corner just to meet you.
# Guangdong Norovirus enters a high incidence period # Retreat! ? Back off! ? Back off! ? Back off! ? Back off! ? Back off! ? Back off! ? Back off! ? Back off! ? Back off! Back off! ? Back off! ? Back off! ? Back off! ? Back off! ? Back off! ? Back off! ? Back off! ? Back off! ? Back off! Back off! ? Back off! ? Back off! ? Back off! ? Back off! ? Back?	0	0	0	1040	Be a treasure girl for life.	Chaohua Fan Cafe (Ren Jialun Chaohua)
# Guangdong Norovirus enters a period of high incidence # I took it, I took it, I took it?	0	5	1	204	My country is thriving and prospering.	Chaohua Fan Cafe (Jackson Yee Chaohua)
# Guangdong Norovirus enters a period of high incidence # I suddenly thought of my dream the other day, saying that Xinjiang is still in Heilongjiang, and there is a new virus. This can be ridiculous. ?	0	0	0	5	waiter in a wineshop or an inn
# Guangdong Norovirus enters a high-incidence period # This is quite similar to hand, foot and mouth disease, but the attack of all ages seems to break out every year in the foggy days in the south. Is it passed from school to school?	0	6	5	10948	Do evil, do evil, do evil, abo
# Guangdong Norovirus enters a high-incidence period # What kind of virus is this? Leave Guangdong alone.	0	0	0	4	I have never worked so hard at school to do my homework.	Entertainment blogger
I'm really glad about the children's resistance and self-healing ability about the fact that they have diarrhea for a week (suspected to be Norovirus) and then they have been treated for more than 100 drugs and have healed themselves before opening? ? 1 Great? ?	0	0	0	1
# Guangdong Norovirus entered a period of high incidence # Diarrhea and fever in the New Year?	0	0	0	2	Happy time and space (soul-killing)
# Guangdong Norovirus entered a high-incidence period # I got it on February 1st, called in sick and was called sick by the supervisor, damn it?	0	0	0	1	bye-bye
# Guangdong Norovirus entered a high incidence period # When I was a freshman, I experienced vomiting for a few days and pulled my ass for almost a week until I went to the school doctor's office to prescribe medicine.	0	1	1	7	Salted fish, which is constantly rotting and occasionally struggling, likes complaining and puppies.
# Guangdong Norovirus enters a period of high incidence # Ga Lazy, is the school season now?	0	5	20	101425	Everything goes smoothly, without any delay.
# Guangdong Norovirus enters a high-incidence period # Prevention is the priority, health is emphasized, exercise is strengthened, and immunity is enhanced. Once you get sick, treat as soon as possible, protect the elderly and children, and get through the high incidence of norovirus safely?	0	2	1	12425	Digital-loving migrant workers	Weibo original video blogger
# Guangdong Norovirus enters a period of high incidence # This virus seems to break out at this time of year?	0	0	0	10571	It is my destiny to be excluded.	Entertainment blogger
# Guangdong Norovirus enters a period of high incidence # What virus is this?	0	0	0	26		Chaohua Fan Cafe (Dylan Chaohua)
# Guangdong Norovirus enters a period of high incidence # # Norovirus # What is Norovirus? What is the mode of infection? What should I do after infection? How to protect individuals and families? It's summarized for everyone. Please pay attention to protection. ? ?	2	1	6	89837	Shenzhen Yingtang Smart Health Technology Co., Ltd. builds a big health industry ecological chain covering R&D, production, sales and application of smart medical care, and contributes China's strength to the cause of human health.	Shenzhen Yingtang wisdom healthy technology co., ltd
# Guangdong Norovirus enters a period of high incidence # 【 These microorganisms hidden in food can cause food poisoning! 】 1. Listeria; 2. Salmonella, eggs with clean and fresh surfaces may also be contaminated by it; 3. Norovirus is easy to be infected if you don't pay attention to hand hygiene ... Food poisoning due to microbial infection will lead to high fever, diarrhea, etc., and even menin…	0	8	0	17	Advocating science, opposing superstition, cherishing life and rejecting cults.	Sichuan anti-cult official Weibo
# Guangdong Norovirus enters a period of high incidence # Alcohol doesn't work! The home is full of alcohol disinfection. What does that use? 84? That smell?	0	0	0	60	Don't look at the way, don't ask the way back!
# Guangdong Norovirus enters a high incidence period # Shit, I have diarrhea for three or four days. I don't know why?	0	1	0	304	I have Niannian and Xiaoyu.
# Guangdong Norovirus enters a period of high incidence # Is it Norovirus or a baby?	0	1	1	47	There is nothing to see.
# Guangdong Norovirus enters a high incidence period # Retreat, retreat, retreat?	0	0	0	67	Everyone has his own moon.
# Guangdong Norovirus enters a period of high incidence # I want to vomit until I can't sleep, vomiting and diarrhea, but it's hard to eat steadily. Still working overtime?	0	1	0	2	Waste under special state protection
# Guangdong Norovirus enters a period of high incidence # Delay the start of school, for the sake of students' health?	0	3	2	13703
# Guangdong Norovirus enters a period of high incidence # It's a little scary. Do you have to take precautions?	0	2	5	12945	Dumb	Chaohua fans coffee (Irene Chaohua)
# Guangdong Norovirus enters a period of high incidence # What virus is this?	0	0	2	10797	Crazy blogger | Shen Guan	Chaohua Creative Officer (Chen Zheyuan Chaohua)
# Guangdong Norovirus enters a high-incidence period # The symptoms are vomiting and diarrhea, and it is highly contagious. Kindergarten children are all recruited by a whole class?	0	4	0	30	If you have a bad temper, don't bother? War only love? People? ? ? Cp takes off and pulls black.	Jiangsu Today Sunshine Real Estate Development Co., Ltd. Planning Director Chaohua Moderator (Taizhou Peter Pan Chaohua)
# Guangdong Norovirus has entered a period of high incidence # I have been recruited ...?	0	0	1	10702
# Guangdong Norovirus enters a period of high incidence # Never mind, is it really hard to get Norovirus?	0	0	0	139	Changle is not over, Pepsi is happy, and when it is appropriate.	Chaohua Fan Cafe (Chen Zhuoxuan Chaohua)
# Guangdong Norovirus has entered a high incidence period # It has been pulled for three days, and it is not particularly serious and has no other symptoms. Is it a virus?	0	3	0	143	No one knows me.	Chaohua Fan Cafe (Jason Chaohua)
# Guangdong Norovirus has entered a period of high incidence # It took a week to be speechless?	0	0	5	65	Only go crazy in wb! /Little red is ban, share the baby in wb for the time being (? ? ω? ? )
# Guangdong Norovirus enters a high incidence period # I pulled it for two days last Friday and Saturday for no reason, and I thought I ate something wrong?	0	4	6	11550	To accept new people and things
# Guangdong Norovirus has entered a period of high incidence # It's still the school season, so everyone should pay attention?	0	0	2	10	Love seven children forever? ? It's noisy outside, and when I was young, I twisted and hugged ~ (the school filled it in casually. Don't steal energy, it will be removed)	Chaohua Fan Cafe (Chaohua Youth League)
# Guangdong Norovirus has entered a period of high incidence # It's going to enter an endless school closure again, right? ? ? ? ?	0	0	0	21449	FK EVTH
# Guangdong Norovirus enters a period of high incidence # Can I take medicine by myself? First time to listen to this virus?	0	0	0	41492	? ? ? ? ? ? ? ? ? Be kind and everything is fine? ? ? °°°? ?	Weibo original video blogger
[CDC reminder! # Guangdong Norovirus enters a high-incidence period #] Norovirus is highly contagious and often causes collective outbreaks in schools, kindergartens and hospitals. Recently, Guangdong CDC issued a reminder: September to March of the following year is the peak period of norovirus infection in our province, and there is a high possibility of norovirus infection outbreak after vario…	0	0	1	4279	Publicity and promotion of Simao	Official Weibo of Propaganda Department of Simao District Committee of Pu 'er City, the Communist Party of China (CPC)
# Guangdong Norovirus enters a period of high incidence # Is the virus raging?	0	0	0	1263	Your loveliness cures all unlovable things.	Weibo clip video blogger
# Guangdong Norovirus enters a period of high incidence # Guangdong baby is well protected, safe?	0	0	0	233	Karry is supreme.	Chaohua Fan Cafe (Karry Chaohua)
# Guangdong Norovirus entered a period of high incidence # You were recruited some time ago?	0	0	0	53	The first dry rice man in the school
# Guangdong Norovirus enters a high incidence period # Gastrointestinal cold is also given a name. ?	0	0	0	26	It wasn't what I saw that stopped me, Max. It was what I didn't see.	Chaohua Fan Cafe (One Piece Chaohua)
# Guangdong Norovirus entered a period of high incidence # I should not be infected with this virus, but I pulled it five or six times a day these days, and I pulled it from 120 to 114 when I was eating and drinking. . . ?	0	3	3	4250	No boundary
# Guangdong Norovirus enters a period of high incidence # It doesn't matter. As long as people are at school, they will have diarrhea anyway?	0	0	0	15	"You are only 16 years old, and you can be anyone you want to be."
# Guangdong Norovirus enters a period of high incidence # Do you want to manage the canteen first? Life is better than mine?	0	0	0	10130	Wherever you go, you go forward.
# Guangdong Norovirus entered the high-incidence period # This virus existed before, right?	0	0	1	19	Internet freeman	Chaohua Fan Cafe (Song Yaxuan Chaohua)
# Guangdong Norovirus enters a period of high incidence # It's not good for children. It's very uncomfortable. If it's serious, should I suspend school?	0	0	1	414
# Guangdong Norovirus entered a high-incidence period # It was terrible, and my friend was recruited?	0	0	2	12196	?	Weibo original video blogger
# Guangdong Norovirus enters a high incidence period # 丨 # Dylan # It seems that the symptoms are vomiting and diarrhea? ? ? Ball ball, don't bother me, I usually? Bottles are all positive energy? ? ?	0	0	1	706	? The junior high school boy I met in the summer of 18 years should always be happy ~	Chaohua Creative Officer (Dylan Chaohua)
# Guangdong Norovirus enters a high incidence period # Retreat, retreat, retreat?	0	0	0	3	Don't knock cp, happy idolize, look forward to boomerang.
# Guangdong Norovirus entered a period of high incidence # I was infected once?	0	0	0	3	Crash ~
# Guangdong Norovirus enters a period of high incidence # Scared to death I thought there was another virus? ?	0	0	0	64	Crash ~
# Guangdong Norovirus enters a period of high incidence # Thank you,,, After graduating for many years, Meimei was infected by my sister when she returned to China this year? ? ? ?	0	0	0	12648	Idolize site and garbage incineration site.
# Guangdong Norovirus enters a period of high incidence # Fortunately, I haven't been recruited every year?	0	0	1	20292	Don't take a day trip! ?	Chaohua Fan Cafe (Zhangji Chaohua)
# Guangdong Norovirus has entered a period of high incidence # What virus is this?	2	0	2	1543148	Guard the best little cats and fish.	Chaohua Fan Cafe (Qin Lan Chaohua)
# How to prevent norovirus # What medicine should I take if I am infected with norovirus? Are antibiotics useful? According to Guangdong CDC, after being infected with Norovirus, there is generally no need for special treatment, and symptomatic support treatment is the main treatment. Most patients will get better in 1-3 days, so parents should not be too anxious. What should I do at home after i…	0	22	45	14827		Shenzhen Radio and Television Group Urban Channel "The First Scene" column
# Guangdong Norovirus enters a period of high incidence # Children pay attention to hygiene and take precautions?	0	0	0	2603	Holding the evening star of Qian Qian, only you are the star in my eyes? Dear-Dilraba	Chaohua Fan Cafe (Dilraba Chaohua)
# Guangdong Norovirus enters a high-incidence period # Everyone must pay attention to protection and safety during the school season?	0	0	1	14672	At school, I love double singles.	Chaohua Fan Cafe (Ding Chengxin Chaohua)
# Guangdong Norovirus enters a period of high incidence # Every year, pay attention?	0	0	0	17	I don't have much pursuit in my life, I just hope I can be smooth and healthy every day.	Chaohua Fan Cafe (Sean Xiao Chaohua)
# Guangdong Norovirus entered a high-incidence period # Irons, more destroyed?	0	4	1	111	I will go home when I come back next spring.
# Guangdong Norovirus has entered a period of high incidence # So friends outside the province really haven't heard of this virus? I really grew up, and I will have gastroenteritis this season?	0	5	6	13570	Click on the home page to make love by default.	Supertalker (Tumo Mouse 4399 Supertalker)
# Guangdong Norovirus enters a high incidence period # Oh, my God, it won't happen again, will it? Do a good job of personal safety?	0	2	0	6568	Husband is the best in the world	Chaohua Creative Officer (Liu Yaowen Chaohua)
# Guangdong Norovirus enters a period of high incidence # What is this?	0	0	0	440		Chaohua Fan Cafe (Song Yaxuan Chaohua)
How to prevent norovirus that makes people vomit and diarrhea? O norovirus that makes people vomit and diarrhea, how to prevent it? ?	0	0	0	11	…………
# Guangdong Norovirus enters a period of high incidence # Really? Really?	0	0	1	1066	Haihua grocery store collection office
# Guangdong Norovirus entered a period of high incidence # Remember this? Guangdong has it every spring, so don't panic. Children's immunity is almost poor, so give priority to prevention, pay attention to hygiene and cleanliness, and go to the hospital when it is serious? Huh?	0	1	1	4	Looking forward to meeting you unexpectedly || ALL FOR YAOCHEN ||	Chaohua Fan Cafe (Yao Chen Chaohua)
# Guangdong Norovirus enters a period of high incidence # Come in to know new viruses?	0	0	0	1597
# Guangdong Norovirus enters a high incidence period # Retreat, retreat, retreat, retreat, retreat, don't come to me, thank you! ! ! ! ! ! ! ! ! ! ! ! ! ! ! ?	0	0	1	19	Whatever. Let us be us.
# Guangdong Norovirus has entered a period of high incidence # Now the situation is not good. It is recommended to stop school immediately to ensure the health of all compatriots?	0	5	0	4
# Guangdong Norovirus enters a high-incidence period # Thank you for inviting Fujian next door. My mother was scared and asked me to go to school in Shandong with Zhenglu Pills. ?	0	4	6	293948	Continue to love life.
# Guangdong Norovirus enters a period of high incidence # Kindergartens and lower grades should really pay attention. But it's all right. You can basically get better if you take some antidiarrheal drugs. ?	0	0	0	60	It doesn't matter who I like with my mouth, it's pure and my mouth stinks.	Weibo original video blogger
# Guangdong Norovirus enters a period of high incidence # It turns out that diarrhea is it. No wonder I have a stomachache these days. You thought I ate too many spicy strips?	0	0	0	74	Try to be an early sleeper
# Guangdong Norovirus enters a period of high incidence # So that's it. I thought COVID-19 was mutated?	0	8	1	30	Garbage and ugly men stay away from me
# Guangdong Norovirus entered a high-incidence period # Why didn't you mention the list of medicines? How to deal with it? Are you still on your own?	0	6	3	10525	Ordinary netizens
# Guangdong Norovirus enters a high incidence period # What virus is this? ?	0	0	0	1580	@ KUN	Chaohua Fan Cafe (KUN Chaohua)
# Guangdong Norovirus entered a high-incidence period # I have a little cough these two days, and my mother said at the first time: You won't have it again? All right?	0	0	1	959	Internet pig raising! ?	Entertainment blogger
# Guangdong Norovirus enters a high incidence period # Symptoms: nausea, vomiting, diarrhea and abdominal pain, which will be more serious in children, such as vomiting, abdominal pain and diarrhea, and diarrhea in adults. Generally, you don't need treatment, and you will recover naturally in one to three days, but it is better to see a doctor if you have basic diseases. Remember, don't be afraid…	0	0	0	198	Yangchun! There is no rain or shine!
# Guangdong Norovirus enters a high incidence period # Pay attention to safety! bb ?	0	0	0	1570	Lu Han is amazing ~ solo idolize refused to bind and took the customs if he wanted to. Happy idolize and happy every day?	Chaohua Fan Cafe (Lu Han Chaohua)
# Guangdong Norovirus enters a period of high incidence #? Why haven't I heard of it?	0	0	0	751	Life ideal, early retirement, life plan, money and leisure.	Chaohua Fan Cafe (Mika Chaohua)
# Guangdong Norovirus enters a period of high incidence # …………………………………………………………………………………………………………………………………………………………………………………………………………………………………………………………………………………………………………………………………………………………………………………………………………………………………………………	0	2	1	499	Work for money. Design for love.	Super talk host (Zhao Jinxin leon Super talk)
# Guangdong Norovirus enters a high incidence period # Okay, okay, let me go back and feel it?	0	0	1	19	Be healthy and make a fortune.
# Guangdong Norovirus enters a period of high incidence # Shenzhen indicates that it is not good, and it is recommended to suspend school?	0	0	0	2
# Guangdong Norovirus enters a period of high incidence # I beg myself not to get it?	0	0	1	1747	Azraell
# Guangdong Norovirus has entered a period of high incidence # This thing has been going on for a long time, and the main symptoms are vomiting and diarrhea. Every year, Guangdong local people, such as @ Guangdong TV Today's Concern @ Today's most news official Weibo @DV, will say that the main infected people are school students. Just pay attention to hygiene and wash your hands. Don't panic. Th…	0	0	0	1180	Don't hack any artists, don't tear, just spit out as a circle of friends.	Chaohua host (Huazhou Chaohua)
# Guangdong Norovirus enters a period of high incidence # Why haven't you heard of this?	0	0	2	11988	CJM? Chen junming	Weibo original video blogger
# Guangdong Norovirus enters a period of high incidence # Are diarrhea very annoying?	0	0	0	1	shachihoko	Chaohua Fan Cafe (Fan Zhendong Chaohua)
# Guangdong Norovirus enters a high incidence period # Haven't you heard of this virus before?	0	0	1	12639	wine and dine
# Guangdong Norovirus enters a period of high incidence # This? How do I remember it every year? ?	0	1	2	730	What's the matter? ? ?	Chaohua Creative Officer (Wu Leichao)
# Guangdong Norovirus enters a period of high incidence # Traffic with anxiety V Hurry up, do you like this entry best?	0	0	0	8	Off the grapevine
# Guangdong Norovirus enters a high incidence period # What are the symptoms? I have intermittent fever these days, and I always have diarrhea. I thought it was something bad.	0	0	1	380029	Don't look, omnivore blogger, there is no attribute, don't press the head powder, love to eat melons? Who wants to bear the burden, who loves to knock, and I love handsome guys and beautiful women. If I am bored, I will go to the super talk to sign in, join in the fun, and if I am tired of watching it, I will take it off.
[CDC reminder! # Guangdong Norovirus enters a high-incidence period #] Norovirus is highly contagious and often causes collective outbreaks in schools, kindergartens and hospitals. Recently, Guangdong CDC issued a reminder: September to March of the following year is the peak period of norovirus infection in our province, and there is a high possibility of norovirus infection outbreak after vario…	0	0	0	303	Since media communication, matrix is king! Jinzhou Media Association strives to build a platform for disseminating information from media matrix ...	Official Weibo of Jinzhou Media Association
# Guangdong Norovirus entered a high incidence period # How many days did you have diarrhea?	0	0	1	1985	Free to come and go
# Guangdong Norovirus enters a period of high incidence # Shit, isn't that why I threw up today?	0	0	0	3419	Call it cloudy. Stop it.	Super talk host (peerless and lovely Wen Jiaojiao super talk)
# Guangdong Norovirus entered a high-incidence period # I had diarrhea for a day the day before yesterday, but it seems that people in Guangdong have to eat something wrong.	0	0	0	11278	"Let what should happen happen"-@ dear-Dilraba	Chaohua Fan Cafe (Dilraba Chaohua)
# Guangdong Norovirus enters a period of high incidence # Be sure to wash your hands frequently! Pay attention to hygiene! ?	0	1	3	10646	? ? ? ? ? ? ? ? ? ? ? ? ? ? ? ? , ? ? ? ? ? ? ? ? ? ?	Weibo original video blogger
# Guangdong Norovirus enters a high-incidence period # What kind of virus is this, and what are the symptoms? ?	0	0	0	8	Dylan, life's core monuments	Chaohua Creative Officer (Dylan Chaohua)
# Guangdong Norovirus enters a high incidence period # That's enough. . . . . This is going to start again! The first round of finals has won, I hope the second round is still safe. ?	0	0	0	4	? +? +? →?
# Guangdong Norovirus enters a period of high incidence # # How to improve the happiness of the elderly # [Personal attack-unfriendly behavior]? block sb on a social networking website	0	0	0	3419	I like beep! ! Yes, I am. Small? ? ? Just call me melon or teacher melon? ? No? ? ! ! (some nonsense posts will be messed up? , just ignore it)
# Guangdong Norovirus enters a period of high incidence # Everyone should wash their hands frequently?	0	4	0	151	"Let what should happen happen"-@ dear-Dilraba	Chaohua Fan Cafe (Dilraba Chaohua)
# Guangdong Norovirus entered a period of high incidence # How many months did it disappear? A little scared?	0	2	0	915	Weibo certification: the person who loves Ariana Grande and G.E.M and BLACKPINK the most.	ArianaGrande (Super Talk)
# Guangdong Norovirus enters the high-incidence period # Pay attention to the protection of the school season?	0	0	0	10	Preparing for the exam ... debut v me	Chaohua vermicelli coffee (Zuohang ZH Chaohua)
# Norovirus # There is a saying that I have loose bowels this afternoon and evening, either in the toilet or on the way to the toilet ...... It should be the reason for Lele tea. I won't be so unlucky, right?	0	0	0	14	It's a fool to read a book and think about love.
# Guangdong Norovirus enters a high incidence period # Wait for me to go back and evaluate it?	0	3	8	20481	Pedal IELTS
# Guangdong Norovirus enters a period of high incidence # I heard that it is viral diarrhea, which seems not bad for my stubborn constipation?	0	0	0	10805	Shh?	Chaohua Fan Cafe (Dilraba Chaohua)
# Guangdong Norovirus enters a period of high incidence # I will go back to Guangdong to go to school immediately. You told me this?	0	0	0	93	Don't come next time-steal something from Ma Jiaqi	Chaohua Creative Officer (Ma Jiaqi Chaohua)
# Guangdong Norovirus has entered a period of high incidence # It doesn't matter, it has been running for several days.	0	2	0	1585	Strive to live
# Guangdong Norovirus has entered a period of high incidence # Since you have said so, my evaluation is not to start school?	0	3	2	910	Don't remember anymore.	Entertainment blogger
# Guangdong Norovirus enters a period of high incidence #, what about school? Is there a delay? ?	0	0	0	497	As long as you are singing, then I am listening to @M Deer M.	Chaohua Fan Cafe (Lu Han Chaohua)
# Guangdong Norovirus enters a period of high incidence #? How to prevent it? What medicine should I buy for backup?	0	0	1	1	Whether the world is beautiful or not lies not in the world, but in you.
# Guangdong Norovirus enters a period of high incidence # Hahahahahahahahaha Your mother and father will go to Shenzhen in a few days. You can play this for me. COVID-19 hasn't figured it out yet. Come again?	0	0	0	93
# Guangdong Norovirus entered a period of high incidence # I vomited four times, and it was unbearable to look back ...?	0	0	0	12832	But fear keeps me alive
# Guangdong Norovirus enters a period of high incidence # I hope everyone won't get this?	0	0	0	2	The Lord kiku is infinitely fond of Andy and Cheng Yi	Chaohua Fan Cafe (kiku Chaohua)
# Guangdong Norovirus enters a period of high incidence # Go away, don't touch me, don't come near me, okay? ? ?	0	4	4	11825
# Guangdong Norovirus enters a period of high incidence # What the hell? ? ? ?	0	2	2	1247	Fortunately, Dylan's handsome face can support me to survive.	Chaohua Fan Cafe (Dylan Chaohua)
# Guangdong Norovirus entered a period of high incidence # Last week, I had a high fever and a low fever for two or three days. I didn't leave the toilet until I tested the antigen for a few days. I thought xbb had only a little effect after eating Montmorillonite for a few days, and my fever was too painful. I took ibuprofen several times, and finally I took Changyanning. It's really tiring to h…	0	0	0	1260	I hope to be happy, confident and happy to live ~
# Guangdong Norovirus enters a period of high incidence # Come again?	0	3	0	14754	Happy audience	Chaohua Fan Cafe (Yang Yang Chaohua)
# Guangdong Norovirus enters a period of high incidence # What virus is this? Haven't you heard of it?	0	0	0	207	Princess Xiaoning is supreme.	Chaohua Creative Officer (Ning Yizhuo Chaohua)
# Guangdong Norovirus has entered a period of high incidence # What virus is this?	0	0	0	110040	?
# Guangdong Norovirus enters a high-incidence period # Traditional Chinese medicine methods, traditional Chinese medicine, roll away if you don't believe it, don't save it. ?	0	0	0	727	People who don't love the truth, their thoughts, words and actions, and important choices in life are always wrong.	Yan value blogger
# Guangdong Norovirus entered a period of high incidence # Last week, my stomach ached inexplicably for four days and I still had diarrhea. I don't know, right?	0	8	7	12126	Be a happy loser
# Guangdong Norovirus enters a period of high incidence #? I go to the bathroom with a stomachache every morning? ?	0	1	0	191	Mind your own business!	Entertainment blogger
# Guangdong Norovirus enters a period of high incidence # No way, I really have diarrhea?	0	2	0	2620	Share Hua Chenyu yu, share life (crazy literature), crazy max means that Hua Chenyu has an album or live.	Chaohua Fan Cafe (Hua Chenyu Chaohua)
# Guangdong Norovirus has entered a period of high incidence # Diarrhea has been going on for several days. I don't know if it's ... People with stomachache expressed their desire to let it go?	0	10	13	793	"velvet deer together"? ?	Chaohua vermicelli coffee (Bailu Chaohua)
# Guangdong Norovirus enters a period of high incidence # Give colleges and universities another reason to continue to properly close schools, right?	0	0	0	116	? ? You can always trust YiBo.	Chaohua Fan Cafe (YiBo Chaohua)
# Guangdong Norovirus enters a period of high incidence # Maye 2021 is also the first outbreak in Guangdong. When will it be the end to help?	0	0	0	23	Thankyouloveyou, what kind of goods are you? What kind of goods are you? What kind of courtesy do I have? I really want to change my heart. I trust my old friends, Lu Yao knows horsepower, and we love you together. I hope you will be seated in the right place, and the world will be peaceful and prosperous. We love the earth.
# Guangdong Norovirus enters a period of high incidence # Numb, go back to school immediately, don't fuck me?	0	0	1	59211	Be calm and have a clear conscience
# Guangdong Norovirus enters a period of high incidence # Upper vomiting and diarrhea? ?	0	2	0	113	2013.06.29	Chaohua Fan Cafe (Hua Chenyu Chaohua)
# Guangdong Norovirus enters a high incidence period # I just arrived in Guangzhou for a few hours! ! ! ! ! ?	0	0	0	24	Just be happy in life? ? ( ˙-˙? ? ? )
# Guangdong Norovirus enters a period of high incidence # Be sure to pay attention to hygiene! ! ! Wash your hands frequently and eat after washing your hands! ! ! ?	0	0	1	42428	"You appear on every page of my poem."
# Guangdong Norovirus enters a period of high incidence # Does this virus exist every year? It's so scary.	0	0	0	27	Can you just talk. kill the soul and prevent search	Weibo original video blogger
# Guangdong Norovirus enters a period of high incidence # There are too many people in #omg school. I'm afraid of infection. Can you delay the start of school?	0	0	0	1	> people <| kill the soul
# Guangdong Norovirus enters a period of high incidence # Don't come here, I'm afraid, school will start soon?	0	0	0	88	I want a more splendid life
# Guangdong Norovirus enters the high-incidence period # Is it too uncomfortable?	0	0	1	27415
# Guangdong Norovirus enters a high incidence period # I heard about this virus for the first time, and the whole population is susceptible! Guangdong CDC has issued a reminder that everyone should protect themselves and their children? ? ? ?	0	0	0	272	Those who cultivate ambition are calm, those who store virtue are at ease, and those who keep quiet are simple. If the heart is simple, the years will naturally not grow old.	Retired military personnel
# Guangdong Norovirus has entered a period of high incidence # I feel like I won at the beginning of school. ?	0	0	4	10444	Tianhai
# Guangdong Norovirus enters a period of high incidence # Is it vomiting and diarrhea? Pay attention to food hygiene and wash your hands frequently?	0	0	0	73	shachihoko	Chaohua Fan Cafe (Zhao Lusi Chaohua)
# Guangdong Norovirus has entered a high-incidence period # It seems that it has existed in Guangdong for a long time, and it has a seasonal peak every year, which has nothing to do with COVID-19, and it is not a new mutant virus. Don't be too anxious?	0	1	0	11280
# Guangdong Norovirus enters a period of high incidence # I'll go, I'd better stay away from me in Guangdong?	0	0	0	21	Hello! Ren Hanjing	Chaohua Fan Cafe (Ren Jialun Chaohua)
# Guangdong Norovirus enters a period of high incidence # It's coming again and again, once a year, and it's time to cook by yourself without eating in the canteen?	0	0	0	1	Xiaobao's happiness is the most important thing
# Guangdong Norovirus entered a high incidence period # What happened? So it's not peaceful! ?	0	0	0	219
# Orange Medicine Treasure Box # Norovirus? Wash your hands frequently and eat cooked food to prevent it?	0	0	2	1269500	Don't let others bully you.stand solid and firm.
# Guangdong Norovirus has entered a high-incidence period # COVID-19 has just slowed down a little ... Norovirus is coming again ... It's really hard to stop ... L The Weibo video of Erzhu?	0	2	0	10	The most terrifying force in the world is not advanced weapons or murderous hordes, but a little greed in that person's heart.	Well-known science popularization bloggers
# Guangdong Norovirus entered a period of high incidence #@VVVeritass?	0	0	0	3353	I people e because of people.
# Guangdong Norovirus enters a period of high incidence # This Cantonese is shivering. Mom, don't scare me?	0	0	2	4557	Ugly ♂ and Internet Jiao 7 stay away from me?	Chaohua Fan Cafe (Karry Chaohua)
# Guangdong Norovirus enters a period of high incidence # Don't panic, it happens every year, and we have more diarrhea here. Don't eat raw food, eat less takeout, don't eat expired and spoiled food, wash vegetables and fruits, and pay attention to hand hygiene?	0	1	5	15288	Find a quiet place and watch the infinite changes.	Chaohua Fan Cafe (He Junlin Chaohua)
# Guangdong Norovirus enters a period of high incidence # Pay more attention to hygiene, and seek medical advice in time if you have any problems. Thank you for your science popularization. ?	0	1	0	1356	Avoid arrogance and rashness, be neither humble nor supercilious.	Chaohua Fan Cafe (Sean Xiao Chaohua)
# Guangdong Norovirus enters a period of high incidence # Someone vomited in the next class, and my roommate and I also had diarrhea?	0	0	1	2518	Azraell	Chaohua Fan Cafe (Qi Sili Chaohua)
# Guangdong Norovirus enters a high incidence period # Still need to pay attention to protection?	0	0	0	102	Simon bravely flies, and Jun Weixian will always follow.	Chaohua Fan Cafe (Gong Junchao)
# Guangdong Norovirus enters a period of high incidence # What's the weather like now?	0	0	0	69924	Yibo
# Guangdong Norovirus entered a high-incidence period # My friend also had diarrhea these days. He didn't go to work this morning, which may be caused by eating cold food, but he didn't pay much attention to this symptom. Anyway, he said that he had diarrhea for several days. ?	0	0	0	11057	Pay attention to hot spots, live a simple life, and want to share happiness with everyone.	Headline author
# Guangdong Norovirus has entered a period of high incidence # What kind of virus is this?	0	0	0	158647	Love to eat? And?	Chaohua Fan Cafe (Evan Chaohua)
# Guangdong Norovirus enters a period of high incidence # Babies be careful not to get sick! What about school?	0	0	0	28	If the road is blocked and long, the line will arrive! Try hard and try harder!	Entertainment blogger
# Guangdong Norovirus enters a period of high incidence # Isn't the school season in September a period of high incidence?	0	0	1	726	I met me! I met you! Meet the best of you! Meet you and become the best me!
# Guangdong Norovirus entered a period of high incidence # Someone brushed it near the school a few days ago? ?	0	4	4	190	Peace of mind can cure three thousand diseases (solo)
# Guangdong Norovirus enters a high incidence period # I just want to know what symptoms should I buy?	0	0	0	10586	Lucky people use childhood to cure their whole lives, while unfortunate people use their whole lives to cure their childhood.
# Guangdong Norovirus has entered a period of high incidence # Why is it coming again? There are many viruses in Guangdong. Is it not easy for me to grow so big?	0	1	0	10800	Eat a melon for the masses, excuse me? ? ? ? ? ?	Entertainment blogger
# Guangdong Norovirus enters a period of high incidence # Is this a virus that specializes in diarrhea?	0	0	0	10787		Chaohua Creative Officer (Dylan Chaohua)
# Guangdong Norovirus enters a high incidence period # Which one is this?	0	0	2	2285	Girls just have to laugh loudly and stride? Well, I'll see ygxy look familiar from now on.	Chaohua Creative Officer (KUN Chaohua)
# Guangdong Norovirus enters a period of high incidence # Temporary safety?	0	0	1	12128	I don't need to hear that I'm really not so good.	Chaohua Fan Cafe (Jiubian Chaohua)
# Guangdong Norovirus has entered a period of high incidence # # Liangdu sees the world # What virus is this? It's the first time I've heard of it. What's the harm? ?	0	0	0	21	A media person, a sincere heart.	Local information blogger (Liupanshui)
# Guangdong Norovirus enters a period of high incidence # Don't do this … or keep a good habit of washing hands frequently and disinfecting?	0	0	1	1606	Youth has no price, hard seat goes straight to Mars?
# Guangdong Norovirus enters a period of high incidence # Have loose bowels for several days in a row and pull it several times a day, always feeling that the toilet is my nest?	0	0	2	11158	Do it quietly and wait until you succeed.	Chaohua Fan Cafe (Jason Chaohua)
# Guangdong Norovirus enters a period of high incidence # Don't panic, it will happen every year?	0	0	0	931	? With all my heart, Ziyin has you?	Chaohua Creative Officer (Yang Zichao)
# Guangdong Norovirus enters a period of high incidence # Oh, my God, it's really a virus. Recently, all the financial managers in our company have vomited and diarrhea?	0	0	2	2518	happy
# Guangdong Norovirus enters a period of high incidence # The medical staff have worked hard, pay attention to protection and hygiene, and the virus will go away?	0	0	0	113	Simon bravely flies, and Jun Weixian will always follow.	Chaohua Fan Cafe (Gong Junchao)
# Guangdong Norovirus has entered a period of high incidence # What virus is this?	18	47	494	12538	Make a wish for the big prize
# Guangdong Norovirus enters a period of high incidence # Scared me to death. I thought COVID-19 had mutated. I don't want to be yang again?	0	0	0	48	There is always a clear sky after a cloudy day.	Chaohua Creative Officer (William Chaohua)
# Guangdong Norovirus entered a high-incidence period # It doesn't matter. It broke out in the middle of 22 years when I was near the college entrance examination. Does the victim really think it doesn't matter?	0	1	0	19
# Guangdong Norovirus entered a high-incidence period # The whole family was recruited, vomiting and diarrhea, and vomiting to death?	0	0	0	56	Ask koi fish.
# Guangdong Norovirus enters a high-incidence period # Xu Jiayin gives me back my hard-earned money! I want to pay the mortgage! # Evergrande Wealth # Evergrande Wealth?	0	1	1	416	Xu Jiayin cheated me of my hard-earned money!
# Guangdong Norovirus entered the high-incidence period once, and the whole family was vomiting, vomiting, fever and chills. Isn't that terrible?	0	1	1	182	Idolize Weibo, like many stars, love, simple and happy.
# Guangdong Norovirus enters a period of high incidence # Get up in the middle of the night and brush this with diarrhea?	0	4	3	908	Scrabble about daily life in a panic
# Guangdong Norovirus has entered a high-incidence period # It is normal. After the liberalization in Europe and America, all kinds of messy viruses have been circulated in the society, mainly infecting children and the elderly and infirm. This is because the virus transmission in nature is blocked in the process of sealing and controlling, and the human immunity is also very low. Once it is rele…	0	0	0	9	Buddha's mother powder | only love? ? May the sun shine every day.
# Guangdong Norovirus entered a period of high incidence # So I quit roadside stalls in Guangzhou, and I always felt unsanitary?	0	2	0	68
# Guangdong Norovirus enters a period of high incidence # What is this?	0	0	0	59		Weibo clip video blogger
# Guangdong Norovirus enters a period of high incidence # The symptoms are just diarrhea, and vomiting is accompanied by some low-grade fever, so there is no need to be nervous and treated with medicine ... Guangdong people have heard about this virus since childhood, and it is a period of high incidence at this time of year, every year ...?	1	0	7	159380	Miscellaneous cannibals, approach cautiously (
# Ohio # Recently, the world is out of phase frequently! A train caught fire in Ohio, USA, and toxic gas leaked. I don't know how many people will die. The norovirus in Guangdong is coming again. Last year, many children were recruited, vomiting and diarrhea for many days. This year, there was an earthquake of magnitude 8 in Turkey, which caused countless casualties and many people were displaced…	44	6	89	1543149	I decided to go all out to make my life a life I like!	Weibo Xinzhi blogger
# Guangdong Norovirus entered a high incidence period # What are the symptoms after Norovirus "recruited"? Which age group is most susceptible to infection? # How to prevent Norovirus #? Poke? ? ?	0	0	0	26		Shenzhen Radio and Television Group Urban Channel "The First Scene" column
# Guangdong Norovirus enters a high incidence period # Hmm ... Just finished diarrhea?	0	0	0	141166	Only like to eat melons
[CDC reminder! # Guangdong Norovirus enters a high-incidence period #] Norovirus is highly contagious and often causes collective outbreaks in schools, kindergartens and hospitals. Recently, Guangdong CDC issued a reminder: September to March of the following year is the peak period of norovirus infection in our province, and there is a high possibility of norovirus infection outbreak after vario…	0	0	0	363	Guangyuan net-Guangyuan people's website (knowing about Guangyuan and going to Guangyuan net)
Three things, snow, like virus jyj, have you got tm lead in your brain? ?	0	0	2	2
How to safely and effectively fight # Norovirus # Updraft and Diarrhea # Huoxiang Zhengqi Oral Liquid # Gastrointestinal discomfort # Health guide for starting work in the Year of the Rabbit	157	23	1725	1139023	Master of Medicine, an attending physician in a public 3A hospital, specializes in the diagnosis and treatment of rheumatic diseases such as gout, hyperuricemia, rheumatoid arthritis, ankylosing spondylitis and osteoarthritis, and common diseases in andrology of traditional Chinese medicine. My opinions represent my personal views and have nothing to do with my employer.	Attending physician, Department of Rheumatology, Jiangxi Provincial Hospital of Traditional Chinese Medicine Shi Xiaodong
Prevent norovirus infection, standardize disinfection and protect family members # Norovirus # Personal protection # Yibin District # Hot spot # School season	144	5	116	6584	Official account number of Yibin Rong Media Center	Yibin Economic Development Zone (Demonstration Zone) Rong Media Center
So I'm infected with norovirus, right? I haven't eaten much all day and I'm not hungry. There is no sun today, and I have no photosynthesis?	0	0	0	393	In this hard world, live softly
I seem to have norovirus. I was shaking and dizzy the day before yesterday, and I still want to throw up all over my body. Now I am worried about continuous western Sichuan.	0	0	0	60	Virtual trumpet hhhhh
Norovirus enters a period of high incidence! Zhengzhou CDC: Prevention can effectively reduce the infection rate. Weibo video of Yudong hometown?	0	0	3	17365	Shangqiu hometown wechat sq0370hs	Headline author
[# Guangdong Norovirus enters a period of high incidence #] So how did the source of infection come from! Huoxiang Zhengqi has a good effect on diarrhea! ?	17	6	22	83888	A clinical story of traditional Chinese medicine, I am good at treating difficult, critical and frequent cases! General practice of traditional Chinese medicine, acupuncture and bonesetting of internal and external veins, identification and processing of traditional Chinese medicine! Medical motto: bully is holding, fairy knows, hero is resourceful, and cross without doing anything!	Traditional Chinese medicine physician
CDC reminds Guangdong Norovirus to enter a high incidence period # Norovirus # Guangdong Norovirus to enter a high incidence period # CDC Reminder # Health	15	6	22	83912	Understanding Jining starts here.	Jining daily
Norovirus erupts and pulls, and the school may become a high-incidence place # Norovirus # Student Party # Popular Science # Passing Positive Energy # School	2	0	3	227	Heilongjiang Youcheng Law Firm is good at civil and commercial marriage, inheritance of traffic accidents and other comprehensive legal services, sharing legal knowledge, and making the law warm your life TEL13936877397	lawyer in practice
What is Norovirus? How should we guard against it? Listen to what two medical experts say # Norovirus # Diarrhea # Vomiting # Medical Science.	10	4	50	6748	Qinzhou Occupational Disease Prevention and Treatment Institute, a national third-class first-class general hospital, is self-cultivating, caring and dedicated.	Official Tik Tok account number of Qinzhou Second People's Hospital
# Guangdong Norovirus enters a period of high incidence # Can I postpone the start of school? I'm afraid to bring the virus to Wuhan, and it will harm others?	0	3	2	12	woman
# Guangdong Norovirus entered a high-incidence period # I got it on February 1st, called in sick and was called sick by the supervisor, damn it?	0	0	0	2	bye-bye
How to prevent norovirus that makes people vomit and diarrhea? O norovirus that makes people vomit and diarrhea, how to prevent it? ?	0	0	0	440	…………
# Guangdong Norovirus enters a period of high incidence # I heard that it is viral diarrhea, which seems not bad for my stubborn constipation?	0	3	8	20481	Shh?	Chaohua Fan Cafe (Dilraba Chaohua)
# Guangdong Norovirus entered a period of high incidence # Last week, my stomach ached inexplicably for four days and I still had diarrhea. I don't know, right?	0	0	0	727	Be a happy loser
# Guangdong Norovirus enters a period of high incidence # Have loose bowels for several days in a row and pull it several times a day, always feeling that the toilet is my nest?	0	0	1	1606	Do it quietly and wait until you succeed.	Chaohua Fan Cafe (Jason Chaohua)
# Guangdong Norovirus entered the high-incidence period once, and the whole family was vomiting, vomiting, fever and chills. Isn't that terrible?	0	1	1	416	Idolize Weibo, like many stars, love, simple and happy.
# Guangdong Norovirus enters a high incidence period # Forgot, I won't suffer, right? Now I feel dizzy, have a stomachache and have a little fever?	0	1	0	710	I only like Sean Xiao.	Chaohua Fan Cafe (Sean Xiao Chaohua)
# Guangdong Norovirus enters a period of high incidence # It is suggested to postpone the start of school, but there is dengue fever in May, so it is suggested to take a summer vacation directly?	0	2	7	22
# Good morning # Good morning, another day full of vitality # Ohio # # Guangdong Norovirus enters a high incidence period #?	3	221	186	2628		Official Weibo of Guiyang County People's Court, Chenzhou City, Hunan Province
# Guangdong Norovirus entered a high incidence period # I came to Guangzhou in 2017 and didn't know about this Norovirus until this year. 2 Guangzhou?	0	0	0	2591	Don't covet meaningless people or things, how can you spare your hands carrying garbage to receive gifts?	Emotional blogger
# Norovirus # Thought COVID-19 XBB, I said, why can't it be measured, and everything can catch up with the first batch? ?	0	6	0	225	Want to have a good sleep
# How to prevent Norovirus # # Norovirus # Please go away-family prevention tips @ CDC? ? ?	0	18	30	331719	Sunshine Credit Official Weibo	Sunshine Credit Official Weibo
Norovirus gastroenteritis comes like lightning and goes like the wind. # Health Science # Medical Science # Pay attention to the healthy growth of children # Norovirus	119	21	224	12979	Pediatrics of Changzhou No.1 People's Hospital	Wang Yongqing, Chief Physician of Pediatrics, Changzhou First People's Hospital.
Together with Dr. Chang, an @ Orthopedic Master # If you are in tune with the virus, you don't have to panic after reading these four points # Virus, get out of here # Norovirus	0	1	5	283	What's new and what's new delivers positive energy news. If you like hot news, just pay attention to me and take you to know the latest current events and be a Tik Tok with temperature.
# Norovirus # Holy shit, no way, how can I get up now? ? ? ? And I've been doing this a lot lately? ? ? ? ?	0	0	0	2994	being happy is all
How to effectively deal with norovirus? # Norovirus # L Inner Mongolia Economic Life-Weibo Video of Pentium Media?	0	0	0	104425	Official Weibo of Weibo, Inner Mongolia
How miserable is the adult world, vomiting and diarrhea, or discussing the plan with customers # Norovirus infection is in the high season #?	0	2	1	588	Daily life of married girls, 1+1=3.
What is norovirus? How to prevent it? The latest tips for disease control-today's headlines 2 Guangzhou Guangzhou Military Region General Hospital?	0	0	0	3802	Tencent signed a contract as a musician, representing works such as Migratory Birds, Sad Moonlight, Moonlight Love and Farewell My Concubine. The Lost Bones and Broken Bridge Inn are serialized in Guofeng's Chinese novels.	Headline author
Mark: Last week, children were hospitalized for the first time. The fake Norovirus actually ate a bad stomach and caught cold. Although the hospital was average, the scenery was unusual.	0	0	0	456	Life is a fxxxing movie
Early warning that this virus has entered a high incidence period, and some children will be infected and induce myocarditis # Norovirus # to take you to know Norovirus.	46	5	38	464677	I spent the time I wanted to sign a short video. Welcome to provide news clues zgsbxwxs126com to China Business Daily.	Official account of China Business Daily
# Norovirus # How to prevent Norovirus # Norovirus infection # Alcohol is useless for Norovirus # Child health protection plan	16	1	30	270713	Dr. China, Ph.D., Capital Medical University, is a postgraduate tutor in psychology at Renmin University. He has been working in children's hospital for 20 years and is good at common pediatric diseases such as cold, fever, cough and runny nose, respiratory and digestive diseases. Pay attention to me and let scientific parenting accompany children to grow up healthily.	Qi Lifeng, Deputy Chief Physician of Neonatal Department of Shenzhen Children's Hospital
Three tricks to teach you to prevent norovirus from coming from Yangguang. com, making Shamuhar, reviewing Xiao Yihong # This is China Xinjiang # Norovirus #	1	0	5	53174	In 2023, the rabbit flew forward, and Xinyuan Rong Media made great achievements again.	Xinyuan county Rong media center
# Take you to know Norovirus # I hope this video will help everyone # Big data is recommended to those in need # Norovirus	0	3	8	37	Coordinate Changsha pays attention to me and takes you to rationally plan the path of children's interests. Lego programming improves the reading ability of the whole brain thinking.
Norovirus has a high incidence, and I will take you to know Norovirus. # Norovirus # Knowledge Science # Light Man Plan Original Animation # Health Science	1	7	6	6037	Meng's beautiful pictures are easy and small, and they are infinitely happy every day. If you like them, follow me, please like them more.	Store account number
In the high incidence period, China CDC reminds everyone that keeping these three measures is the most effective measure to prevent and control norovirus infection # norovirus	8	2	11	87688	Linshu County Rong Media Center Official Tik Tok	Official Tik Tok account of Linshu Radio and Television Station
# Gu 'an has had several such cases recently. Is it true or not? # Langfang, Hebei # Norovirus found in the same city #	2	15	115	38113	All the good things for personal use are in the merchandise window. I hope to get to know more sisters in Gu 'an. I am easy-going and helpful. I have principles and a slim career offline. I 170110 read private messages and only reply to your questions. If you have a baby, please don't bother to send videos. Sometimes, funny entertainment is recorded. Life is simpler and you will be more happy. I …
# Dry goods sharing # Kindergarten # Norovirus # Preventive measures of Norovirus in kindergarten # Big data recommended to those in need	18	36	163	1120	Interesting, loving and responsible for focusing on early childhood education for fifteen years, family education instructor and family education trainer.
Don't hoard antidiarrheal drugs for diarrhea, there is something very useful in the kitchen. # Diarrhea and diarrhea # Norovirus # Diarrhea # Healthy eating for children #	2	7	23	390	Learn from 24 solar terms Yoga and Traditional Chinese Medicine. Yuan Hui, a student of Spleen and Stomach School, has been practicing for 10 years. The mother of a 10-year-old boy and the owner of five chain stores.
# Guangdong Norovirus has entered a period of high incidence # Recently, the number of children with vomiting, abdominal pain and diarrhea in outpatient clinics has increased. Please pay attention to parents?	0	0	0	5
I'm afraid I've been tricked by Norovirus and I've been arranged with a lot of delicious food, so I can't eat anything. I really don't want to?	0	3	0	1221	Love every day in peace.
Please note that the Norovirus susceptibility period has come, and the whole population is generally susceptible # Norovirus # Virus Popular Science @ Tik Tok Hotspot @ Tik Tok Positive Energy.	0	0	8	7279	Seeing the bigger world, hearing more voices. What you care about is the headline, spreading news and information, and transmitting positive energy. Pay attention to me and learn more about major events and small feelings.
When school starts in spring, children should be well protected against Norovirus # Norovirus # Height Management # Regulating Spleen and Stomach # Pediatric Massage.	2	0	6	215	Conducive conditioning in spring, dampness and cold in dog days in summer, spleen and stomach conditioning, and physical conditioning. Children's common colds, coughs, indigestion, enuresis and eczema are specially conditioned with allergic rhinitis, chronic rhinitis, sinusitis and adenoidal hypertrophy.
A virus is norovirus # norovirus # except my baby is bronchopneumonia. May everyone be safe and healthy.	452	459	399	538	Life doesn't need others to surprise you. You can have surprises every day.
Norovirus enters a period of high incidence, teaching you how to prevent it in one minute # Shiyan Education Bureau # Norovirus # Prevention # Health # School	28	6	34	41959	Tell the Shiyan education story well and convey the positive energy of education. Submission email syjytv123qqcom	Shiyan education TV station
When Norovirus strikes, come and do this training to understand # Kindergarten # Kindergarten Director # Kindergarten Teacher # Virus Science # Norovirus	1	3	10	268	Cocoa's loving kindergarten teacher, a seed germinates, a young tree grows up and looks forward to growing up. Every day, after 8 years of teaching, I know better that you love the official, love the official and love the official.
The peak of Norovirus is coming, what shall we do # Norovirus # Diarrhea # What people care about # Passing positive energy # Health	1	8	14	167	Thanks to the Tik Tok platform, I am grateful for your company and focus on health sharing.
# Norovirus # Norovirus infection Take care, buddy, you can't hide from COVID-19, but you little virus # It's time to shine.	0	0	2	1	Simple and happy
# Norovirus is generally susceptible to the whole population #, and it is easy to cause gastroenteritis outbreaks in relatively closed environments such as schools and kindergartens?	17	31	20	2281	Liaohe Oilfield Company is the backbone enterprise under China Petroleum and Natural Gas Group Corporation and the largest production base of heavy oil and high pour point oil in China. Headquartered in Panjin City, Liaoning Province, it spans 12 cities (prefectures) and 34 counties (banners) in Liaoning Province and Inner Mongolia Autonomous Region. At present, the annual crude oil production ca…	China Petroleum and Natural Gas Co., Ltd. Liaohe Oilfield Branch
CCTV sends a series of messages, and the peak period of Norovirus is coming. @ All parents, prepare two necessities in advance # Quick Info # %2?	0	1	0	2
CCTV sends a series of messages, and the peak period of Norovirus is coming. @ All parents, prepare two necessities in advance # Quick Info # %2?	0	0	0	10	Composer, representative works include "Looking for Spring, Thinking and Thinking, This Life, Cool Breeze, Songs of the Analects of Confucius, Lilacs in Rain Lane, Excerpts from Yongjia Daoism Songs" E-mail huimenzhouguang@163.co.
# XBB.1.5# was detected for the first time in China. How can this thing be distinguished from Norovirus? Please ask the expert to popularize science. ?	0	9	2	917	Leave everything to time and the gods.
COVID-19 took away many old people's lives, and now there's a norovirus, which makes people uneasy # norovirus.	0	2	10	138	Don't retouch pictures endlessly. We all know that you are ugly in reality.
# Norovirus has entered a high-incidence period. Please pay attention to these four points, and don't panic # Popular Science # Health # Norovirus has entered a high-incidence season.	18	1	20	3860	Pay attention to me, and I will become your personal doctor. Professor of China Women Physician Chinese Medicine Association has been engaged in clinical work and systematic and unique research in dermatology for more than 30 years. She is good at the diagnosis and treatment of various skin diseases such as psoriasis, urticaria and vitiligo, sharing simple and practical dermatological knowledge a…	Yan Jie, member of the Professional Committee of Dermatology and Sexology of Chinese Medical Doctor Association.
The report came out, how long can COVID-19 stay in the body # Covid-19 # COVID-19 Sequela # Norovirus # Doctor Sun Guojun	89747	11088	137311	327336	After 80s, most of the deputy chief physicians in public 3A hospitals went out to the emergency department, and a few of them didn't reply in time during their working hours in the ward. Please forgive me.	Sun Guojun, Member of Emergency Committee of Liaoning Society of Integrated Traditional Chinese and Western Medicine
# Tips for preventing Norovirus at home # Norovirus infection # Norovirus treatment # Virus Copnorovirus vomiting	15	1	15	231	Gao Jinzhi, deputy chief physician of tongji hospital Pediatrics affiliated to Tongji Medical College of Huazhong University of Science and Technology, respects evidence-based medicine and accompanies the baby to grow up healthily.	Gao Jinzhi, Deputy Chief Physician of Pediatrics Department of tongji hospital affiliated to Huazhong University of Science and Technology.
The second wave seems to have started. Just like Norovirus, why don't you smoke a box of montmorillonite powder and prepare it? O lottery details?	0	0	30	4020
# Is it equal to having a fever again recently? # Could it be Norovirus, or should we take precautions, wash our hands and disinfect and wear a mask?	0	0	0	534
I'm reading the reminder | Norovirus enters the high-incidence period, so you should be alert to prevent it | Norovirus enters the high-incidence period, so you should be alert to prevent it.	0	0	0	12
High fever all night, alas, it's too contagious # Cute under the covers # Virus go away # High incidence of influenza # Norovirus #	0	4	8	91	0
I suddenly feel uncomfortable after sleeping well in the middle of the night, and I don't know if I've been tricked # Norovirus # Virus Go away # Love baby.	4	8	23	699	113 records the burning daily life. There is light in the eyes and it shines brightly.
Norovirus hasn't passed yet. Don't take off your mask # Norovirus # Personal protection # Health science # It's everyone's responsibility to prevent the virus.	0	0	4	1095	Serve the public health with the power of images
I hope it's just a small virus. I hope everyone is safe. # Record real life # May everyone be safe and healthy # Norovirus	1	8	62	1103	I am a full-time baby-sitter born in 1990s. I have experienced a lot for so many years, and I have done many different jobs. I got married in 2019 and started a life with a baby. I am ordinary and happy. My family of three walks on the road of happiness and shares real daily life every day. Thank you for your support.
After COVID-19, there is a stream of swine flu, Norovirus, where did you get so many viruses # May all babies grow up healthily and happily # Norovirus.	6	27	69	2786	I am a 30-year-old full-time mother. I hope that every mother will be treated with gentleness in life and keep walking. Each mother has her own boat and ferry.
Just place an order from the link. You must come from me to get the discount #kn95 mask # mask # individually packaged # norovirus.	0	2	9	2947	Recommend good things
# Norovirus # The growth of human cubs has a fever, stomachache, nausea and body aches. Interview with the small hammer that is at the forefront of every pandemic.	1	4	14	116	0
# Human cub growth # Today's cute is online # Cute to explode # When the baby looks at you # Norovirus	0	0	5	63	I hope everyone is happy every day.
It has been 3 days since Norovirus was found in Guo Jiaping. Just now, I started to vomit, too. Am I going to win? # Norovirus # Virus, go away.	0	19	23	179	I hope everything is as simple as gaining weight.
Recently, viruses such as H1N1 Norovirus have been raging, so we are hiding at home to do experiments # H1N1 Norovirus # Parent-child Time # Fun Experiment.	0	0	6	65	0
Norovirus? The difference between symptomatic prevention and food poisoning/rotavirus is more effective. Bao Mamao, dad, you must master it! ! ?	0	0	0	115	Phellinus igniarius (immune management) meal replacement (weight management) light tea (glycolipid management) probiotics (intestinal management) WeChat xj1891569
The whole family has diarrhea and vomiting together, and I have a fever. I don't know if it is gastroenteritis or norovirus or the second wave xbb.	0	0	3	26	When can I retire?
This wave of virus is really fierce. I can't hide it, but I've been tricked. I'll get over it. Now I still have a cough # Norovirus.	0	0	15	243	0
The latest reminder of Jiangsu CDC # Liyang # Epidemic Prevention and Control # Norovirus # How to prevent Norovirus # Norovirus from entering a high incidence period	0	0	3	3435	Liyang city Municipal Bureau of Commerce, Radio and Television Network Company leads the development of e-commerce economy and helps rural revitalization. Liyang records time and meets beauty.	Jiangsu Jin guazi e-commerce management consulting co., ltd
Tips for preventing norovirus in home edition # norovirus # Personal protection # Health care # May everyone be safe and healthy.	2	0	12	8175	Public welfare institutions engaged in disease prevention and control, telephone 09356161502.	Wuwei Center for Disease Control and Prevention official Tik Tok No.
Now that Covid-19 is suspended, Norovirus is on the rise, and individual schools have to continue to suspend classes and have classes online at home?	0	0	2	3696	Looking forward to a clean day, looking up is gentle	Chaohua Moderator (Chaoming Copper School Chaohua)
[Huawei browser] Popular science moves | "Vomiting and diarrhea"! Norovirus is not easy to wear. Precautionary tips should be kept in mind.	0	0	0	2
Enter the high incidence of norovirus, protect your family, you have to use the right disinfectant! L Weibo video of Ice Leng Yan 2012?	0	0	0	83	Travel control, fitness expert, health blogger
The difference between swine flu and norovirus # They are both infectious diseases! Not a cold! Do not accept refutation # Influenza #h1n1# A stream	3	0	5	7803	Pay attention to commune broadcasting and share important news.
Hohhot # A # Norovirus entered a period of high incidence, and many schools that have started school have a week off, so pay attention to protection and observation in Hohhot.	130065	11870	41786	456362	Pay attention to Qingcheng, focus on the submission of business cooperation in the capital, and invite private letters to create partners. Chaoqi film crew Li Wenhua Qingcheng Meng Chong Dakota Xiaoxin Haibo is at the scene.	Hohhot observation information technology co., ltd
Early warning in many places! Norovirus enters a high incidence period. What should I do if I vomit and diarrhea after infection? L Tutu hln's Weibo video?	0	0	0	1498
Not infected with norovirus, right? Diarrhea and nausea are attached to the "big crystal" that my husband and son gave me in exchange for 300 small crystals?	0	0	0	1297	Reality is like a mountain, and I am as romantic as a cloud.
I have loose bowels, want to vomit, my stomach is uncomfortable, and I feel bored. The symptoms are the same as those of a colleague yesterday. I'm afraid it's not Norovirus, right?	0	3	1	19
[Common sense of popular science] Norovirus, please go away —— Family prevention tips Comprehensive source: Wuqing Science Popularization, China CDC trends?	1	0	1	10943		Beautiful Wuqing official Weibo
Sister da . . Today, I ate six kinds of medicines and changed into a medicine jar .................................................................................................................................................................	0	6	0	75	Ayue, life is a wilderness.
# Norovirus # Protecting Health How to prevent Norovirus, please keep this guide. @ Baozi of Inner Mongolia University of Technology	3	1	49	2754	1 Gongda Imperial Kitchen. Private messages will be answered. With the principle of continuous improvement, reasonable suggestions will be adopted.
# Proud that we have a strong motherland # Hot news events # International hot news # The latest news in the world # Norovirus	0	1	7	1464	It is predestined to meet thousands of miles away, but never meet each other.
Chinese Academy of Sciences # Kindergarten collective training on campus infectious disease prevention. # Norovirus # Pay attention to prevention # Protect happy growth with love	4	17	41	2230	High-quality enlightenment education benefits children for life. Welcome to join us.	Pingyao county zhongke preschool Qizhi kindergarten
COVID-19 has nothing to do with me. It should be okay if Norovirus, which has become popular, doesn't wear a mask. # Norovirus # Subway # Mask	0	4	55	3056	The brand is high and the goods are fried all over the place.
Prevent Norovirus. Care for children's growth, Norovirus prevention and control safety drill # Norovirus # Infant safety education # Kindergarten	2	1	12	389	Engaged in education for more than ten years, rural preschool teachers have updated their working hours, and kindergarten children have fun after school. Colleagues thank you for your praise and attention every day.
How to prevent norovirus What is norovirus? How to prevent and treat it? Let's take a look at it # norovirus # virus science.	2	0	13	415	Pinshang Kindergarten in Weiqu Street, Chang 'an District, through scientific and meticulous management, will build a characteristic kindergarten with first-class hardware, first-class environment, first-class teachers and first-class quality.
Watch out for Norovirus in the school season # Norovirus # Hot news events # Pay attention to prevention # Children's health # Do personal protection.	0	0	9	172	Al news, watch the real time, watch the world
Make all preparations for Norovirus emergency plan to protect children's health # It is everyone's responsibility to prevent viruses # Norovirus	1	0	7	1184	Star Spring Kindergarten uses professionalism and love to do education with temperature and depth. Choose us to give our children a warm and happy childhood. Garden address Yinchuan Road Lanzhou Lane Jiudu Spring Phase II Hotline 18638809858
Recently, lack of sleep, sore throat, backache # Take time off to shake one # Dark circles and bags under the eyes # Driving school # Norovirus	1	32	130	2133	Midea Driving School Humen Shatian, Guanglong Driving School Qingxi has been engaged in driving school work for 7 years, specializing in helping students solve their difficulties in liberal arts, and signing up with me to avoid detours and spend less money. WeChat synchronization 15916833658 Zou Fang.
Hehe, I went to the hospital for more than three hours and got better a little. It's not norovirus that vomits and diarrhea, is it?	0	0	1	435	The days when I made up the numbers on earth
Have loose bowels and wonder if you are infected with norovirus or something. It's reasonable to wear so much without catching cold.	0	0	0	69	Go to bed early and get up early, eat well, study more and exercise more.
Another school has notified the suspension of classes, and many places in China have urgently reminded them of disease control-how to prevent H1N1 and Norovirus in the high season?	0	0	0	59120	Www.chineseherald.co.nz, a brand-new Internet media platform created by Chinese Herald Media, which enjoys a high reputation among Chinese readers, was launched in August 2016, providing authoritative, timely and high-quality news and information for New Zealand and Chinese at home and abroad.	New Zealand Chinese Herald official Weibo
# The season of influenza outbreak # # What are the main symptoms of influenza A and norovirus # L Weibo video of Tibetan Elephant Medical School?	0	0	0	12	Help 10 million medical practitioners and enthusiasts to improve their Chinese medicine skills and make Chinese medicine a way of life for China people!
Today, several people around me are vomiting and diarrhea, and I feel a little nauseous now. Are they all infected with Norovirus?	0	0	1	5	Azraell
Be wary of norovirus in the school season, and infection can occur all year round. # Big data recommended to those in need # Norovirus # School season	17	2	121	162328	Shuang Shuang Guiyang Xin Xue Xiu Wen warmly welcomes fans to contribute. Submission method: Tik Tok's works are cool, Guiyang's psychology is revised or sent to the mailbox 1101054448qqcom.	Xiuwen county Rong Media Center official Tik Tok
# Virus Science # Kindergarten Disinfection # Protect Happy Growth with Love # Comprehensive Disinfection # Norovirus Conservation First, Education Later.	6	2	14	523	I am a preschool teacher, a literary youth, a working mother and a dream catcher. I hope I can shine in my favorite industry for the rest of my life.
I vomited after drinking some water, but I still didn't get through the day and got a shot in the ass. Health is more important than anything else.	0	12	32	1614	Record a better life, share growth stories, sunshine, positive, enterprising and positive energy.
Read a picture | H1N1 and Norovirus infections enter the high season! How to protect → (from "Net Letter Tianjin")?	0	0	2	323697	Hongqiao District is the birthplace of Tianjin's city, national industry, commerce and education. It is located in the northwest of Tianjin, one of the six central urban areas in Tianjin, and a comprehensive urban sub-center in Tianjin's layout planning. It has a total area of 21 .3 square kilometers and a population of 580,000. Hongqiao District has a unique geographical position. The North Cana…	Weibo, official of Tianjin Hongqiao District Government
[Health Science] 9 Figure Understanding, Norovirus # Tips # O [Health Science] 9 Figure Understanding, Norovirus?	0	1	0	10683	Xiangfang District, located in the southeast of Harbin, is one of the four central urban areas, with a division area of 339.55 square kilometers, of which the built-up urban area is 96.06 square kilometers, which governs 20 sub-district offices, 3 towns and 1 township, with a total population of about 920,000. Xiangfang District is one of the birthplaces of Harbin, and was once the "Forbidden Gar…	Publicity Department of Xiangfang District Committee of Harbin Communist Party of China
Wocao just heard about Norovirus, and now it's all over the news. Put off school, don't you want to go to school at all?	0	0	0	10	Listen to thunder in silence.
Today, I vomited three times in Toban. I don't know if it was full or norovirus. ? ? It's hard to start again, isn't it?	0	2	0	473	Record life. I hope everyone is healthy and safe. Everything will get better and better! To be a better girl. 2023, you must pop up the window! Financial review, ing
Norovirus is threatening. I have been mopping the floor for disinfection today, and I have a lot of experience in going out to find a cleaner?	0	0	1	137	No mercy, no wisdom.
I'm really following the fashion. I haven't missed any crops. Norovirus also came to visit me. I have a headache and a low fever. My muscles are sore and I'm dehydrated.	0	1	1	6	Record life, gossip and bullshit.
Daqing # How to Prevent Influenza A and Norovirus # # My Protection Manual # How to Protect Influenza A and Norovirus?	0	0	3	2641	Be yourself
# H1N1 # oseltamivir is ready for ibuprofen and norovirus. . Anti-dehydration, right? Is there rehydration salt?	0	0	1	2634	They ... they want to see more of me?
Norovirus practical exercise # Norovirus # How to prevent Norovirus # It is everyone's responsibility to prevent virus # Resist virus from me.	0	0	5	388	An ordinary teacher who has been working in preschool education for 25 years. I love my career, my children and this job.
Damn # Norovirus, my second treasure has rested for four days without going to school. Get well soon # Little girl who loves to boast.	0	10	33	241	My little butterfly, thank you for your attention.
Alcohol disinfection wipes are ineffective against Norovirus, so wash your hands correctly. See here # Norovirus # # Protect a Better Life # Important Notice.	5	0	7	18446	People's own news around you, what's new, interesting and annoying around you? You can communicate with us on the hotline 1510471122 WeChat ztsf2006 for continuous update, so please pay attention.	Official Tik Tok account of Hohhot Radio and Television Station's "Direct Capital" column
# Hand-made food # Fried noodles # Norovirus # Please name it in your hometown. Stir-fried noodles for the first time and try it tomorrow.	0	2	6	115	Corn baby 201811 accompany the baby to grow up daily.
# Norovirus # Little expert # After seven days, we have finally recovered more than half, which is really too fierce. It's better to be alive and kicking	0	0	10	230	I was so lucky to avoid you.
# H1N1 # What are you doing? Don't mess with me. It's Norovirus and H1N1. Just after COVID-19, it's easy for college students to get 4?	0	0	0	3291	Did you see that? He's glowing.	Chaohua Fan Cafe (He Junlin Chaohua)
I was fine before going to bed. I woke up with a stomachache at 3 o'clock in the middle of the night and got up for an hour to vomit. Everyone vomited silly. # Norovirus #?	0	0	0	17	Orange orange?
How come there is norovirus again? Many people around me feel that they are going to be caught. Is it over?	0	2	1	340	My happy world
The media anchor said, # Norovirus #, which makes people vomit and diarrhea, how to prevent it? L Weibo video released by Pukou?	132	118	132	1504351	Pukou, which belongs to Nanjing, is located on the north bank of the vast Yangtze River. The first bridge of the Yangtze River Bridge flies north and south, connecting it with the main city. Here is the city of ecology, with a hundred miles of old mountains propping up its backbone, and a hundred miles of hot springs giving it a graceful appearance; …	Nanjing Pukou District Rong Media Center
# Norovirus # There is no infection around, and it is inexplicable. 2 Hohhot Inner Mongolia University Entrepreneurship College?	0	2	0	10505	We're all in the gutter, but some of us are looking at the stars
One minute I'm studying, and the next I'm down with this damn virus to see what it's done to my baby # Norovirus	0	4	12	245	Professional wholesale and retail of high, medium and low-grade kitchen appliances and sanitary wares welcome new and old customers to come to the store to buy, and the bosses of decoration companies are welcome to come to the store to negotiate at good prices. There are all kinds of brands, and there is always one that suits you.
Precautions for children infected with Norovirus # Norovirus # Children # How to prevent Norovirus # Pay attention to the healthy growth of children	10	3	51	3518	Fujian Provincial People's Hospital, deputy chief physician of pediatrics, associate professor, master tutor, obtained the clinical doctorate of integrated traditional Chinese and western medicine, the sixth batch of national experts in traditional Chinese medicine inherited academic experience, a visiting scholar of Rainbow Baby and Children Hospital in case western reserve university, USA, and …	Ai Si, Deputy Chief Physician of Pediatrics, People's Hospital Affiliated to Fujian University of Traditional Chinese Medicine
The TF family hopes to see that the soldering iron of this post will not be infected with norovirus for a lifetime. It's so sad to miss you now.	0	18	12	65	Better late than never.
Yesterday, I just finished a class meeting to prevent Norovirus. Today, Norovirus came to me, and the doctor said that I was a mild illness after a day's work.	0	1	0	644
# How to prevent H1N1 and Norovirus # # H1N1 # Everyone should keep in mind prevention and treatment?	1	0	0	32410	In 2023, learn the law and use it well. Thank you for standing here and loving food. The Year of the Rabbit is very good.	Weibo original video blogger
# What are the symptoms of H1N1 and Norovirus #? How to treat after infection? A picture to understand ↓↓↓ I should be recruited! ?	0	0	0	276	Work hard and live a good life.	Chaohua Fan Cafe (Yang Zichao)
# How to do a good job in the high-incidence period of influenza A # Influenza A and Norovirus infection enter the high-incidence season! How to protect a picture from reading. ?	0	0	1	2193784	A veteran who expands himself and the outside world with a positive and optimistic attitude!	Former Assistant Good Things Discovery Officer of Ke Cheng Xiyue Office Supplies Store in Quzhou City.
# Is vomiting and diarrhea a stream or Norodom? Liang Lei, the chief physician of Fudan Pediatric Anhui Hospital, teaches you to tell. # A # Norovirus	26	5	99	425928	Above the tuyere, let the opportunity happen. Pay attention to domestic and international hot news and financial information. Contact tjchunhui.	Official account of peninsula metropolis daily Shefengkou Finance app
# Tik Tok Food Recommender # Working Meal # Sauerkraut # Norovirus Pot Stewed Sauerkraut with Garlic to Prevent Virus Garlic from Having a Hundred Benefits and Only Injuries.	0	2	5	727	0
I escaped COVID-19, and I hope I will still be lucky to escape H1N1 and Norovirus this time.	0	0	5	119	Life needs a sense of ritual, happiness every day, and always being old and strong.
One more heart, one more beautiful care, love spreads all over the garden, and every detail of it blooms in silence.	0	3	10	184	Shu Xiang run tong Xin ya qu qi grow up
#xbb1.5# Hot knowledge: Norovirus is not so contagious, and it will not make the whole country vomit and diarrhea together. ?	0	0	5	7154	Wild commentator, master of yin and yang, a lamp that costs oil.
It's pulling and vomiting, and it looks obviously thinner. This norovirus is also threatening. I hope I can get better soon?	0	2	1	841	I am the only me!
How to prevent norovirus infection and influenza? What conditions do you need to see a doctor? Experts answer hot issues of infectious disease prevention and control in spring.	0	1	7	27418000	Global information global trends make your headlines more exciting.	World wide web official account
COVID-19 failed to let go of adults, Norovirus failed to let go of children, and children were uncomfortable, when their parents were heartbroken # Hospital scene # Norovirus.	10	44	55	2285	Mainly produces hotel banquet tables and chairs, glass turntables, tablecloth chair covers.
I just want to ask the treasure moms in Linyi, have you all sent your baby to kindergarten? # Influenza strikes # Norovirus # Influenza A virus.	0	0	4	196	No matter how difficult the present is, it will eventually turn over and stride forward towards the future. Don't mourn and don't stop.
What should I do? Norovirus is comparable to COVID-19's vomiting and diarrhea, which is actually a virus infection # Dr. Yuanyuan has something to say # Norovirus # Health Science.	52777	3330	50179	202247	Member of the World Health Promotion Association, member of Liaoning Cardiopulmonary Rehabilitation Committee, health science popularization, for reference only, all my remarks have nothing to do with my employer.	Zhang Yuanyuan, attending physician of internal medicine, Shengjing Hospital affiliated to China Medical University.
A/H1N1 entered a high-incidence period, and the pediatric emergency department of Beijing Hospital was ranked No.300 # Beijing # A/H1N1 # Tongzhou District # Norovirus # Pediatrics.	574	59	437	425928	Above the tuyere, let the opportunity happen. Pay attention to domestic and international hot news and financial information. Contact tjchunhui.	Official account of peninsula metropolis daily Shefengkou Finance app
Are you infected with swine flu again? Or Norovirus pulls and vomits. I'm the only one. Why is Zhong Xiaobao … Shit?	0	6	1	297
How to prevent H1N1 and Norovirus infection? Experts answer how to prevent influenza A and norovirus infection. Expert answer?	0	0	0	1
How to prevent H1N1 and Norovirus infection? Experts answer how to prevent influenza A and norovirus infection. Expert answer?	0	0	0	22	If you are rich, you will help the world, and if you are poor, you will be immune to it.
How to prevent H1N1 and Norovirus infection? Experts answer how to prevent influenza A and norovirus infection. Expert answer?	0	0	0	1972	If you are in full bloom, the butterfly will come, if you are wonderful, the day will arrange itself!
How to prevent H1N1 and Norovirus infection? Experts answer how to prevent influenza A and norovirus infection. Expert answer?	0	0	0	17
How to prevent H1N1 and Norovirus infection? Experts answer how to prevent influenza A and norovirus infection. Expert answer?	0	0	0	2223	I like water, it is crystal clear, moistens everything without dispute, and always flows downwards.
How to prevent norovirus infection and influenza? What conditions do you need to see a doctor? Experts answer hot issues of infectious disease prevention and control in spring.	3	0	2	209364	Building the core area of international shipping, trade and finance innovation center	Qingdao Shibei District People's Government Press Office Official Weibo
How to prevent H1N1 and Norovirus infection? Experts answer how to prevent influenza A and norovirus infection. Expert answer?	0	0	0	182	The harder you work, the luckier you are!
How to prevent H1N1 and Norovirus infection? Experts answer how to prevent influenza A and norovirus infection. Expert answer?	0	0	0	102	Health = internal+external.
How to prevent H1N1 and Norovirus infection? Experts answer how to prevent influenza A and norovirus infection. Expert answer?	0	0	0	1408	People who have devoted their youth to national defense
[Norovirus family prevention tips] o Norovirus family prevention tips l Weibo video released by Guangzhou Nansha?	0	0	2	64395	On September 6th, 2012, the State Council officially approved the Development Plan of Guangzhou Nansha New District. Guangzhou Nansha New District has become another important national-level new district established by the state in the economic development engine area after Shanghai Pudong New Area and Tianjin Binhai New Area. Adhering to the concept of "scientific development and easy constructi…	Official Weibo of Nansha District News Center.
How to prevent H1N1 and Norovirus infection? Experts answer how to prevent influenza A and norovirus infection. Expert answer?	0	0	0	14
How to prevent H1N1 and Norovirus infection? Experts answer how to prevent influenza A and norovirus infection. Expert answer?	0	0	0	453	The deceased is like this; It' s like passing away! Simon Simon space-time, we are just travelers in a hurry!
Today, I had diarrhea for more than 20 times. After dinner, I vomited twice directly. I couldn't hold it anymore. It felt like a norovirus?	0	0	0	393
How to prevent H1N1 and Norovirus infection? Experts answer how to prevent influenza A and norovirus infection. Expert answer?	0	0	0	110973	cherish the present	Military blogger
How to prevent H1N1 and Norovirus infection? Experts answer how to prevent influenza A and norovirus infection. Expert answer?	0	0	0	10236	Abide by laws and regulations, follow public order and good customs, fulfill social responsibilities, adhere to the correct direction of public opinion, spread positive energy, freeze the most beautiful scenery with lenses, and tell vivid stories with words.
How to prevent H1N1 and Norovirus infection? Experts answer how to prevent influenza A and norovirus infection. Expert answer?	0	0	0	10236	Abide by laws and regulations, follow public order and good customs, fulfill social responsibilities, adhere to the correct direction of public opinion, spread positive energy, freeze the most beautiful scenery with lenses, and tell vivid stories with words.
How to prevent H1N1 and Norovirus infection? Experts answer how to prevent influenza A and norovirus infection. Expert answer?	0	0	0	164
How to prevent H1N1 and Norovirus infection? Experts answer how to prevent influenza A and norovirus infection. Expert answer?	0	0	0	582	Life is a phased adjustment.
Alibaba cloud customer service has been recruited twice a month. Norovirus has recovered, and the H1N1 flu has come again. The baby has suffered and died. Is it distressed?	0	0	0	2
I'm not afraid of viruses. To prevent and control Norovirus, I'll do an emergency drill in Dongergou Kindergarten to protect the baby # Norovirus.	8	9	40	840	A makeup artist accepts the bride's makeup, and the wedding dress VX18311382448.
Health Reminder How to Deal with Influenza A and Norovirus Source @ People's Daily # Influenza A Virus # Norovirus # Disease Prevention	14	0	39	150321	Yuyao Rong Media Center official Tik Tok authoritative information release to see the world with everyone.	Yuyao Rong Media Center official Tik Tok No.
Grandma Wang is coming ~ Wang Guiqin, director of pediatrics, talks about the prevention and treatment of norovirus infection in children # pediatrician # norovirus # Gu 'an maternal and child	1	0	14	3770	Gu 'an Maternal and Child Health Care Family Planning Service Center is a comprehensive maternal and child health care institution integrating medical prevention and health care. It is the designated institution of urban workers' basic medical insurance for urban and rural residents' medical insurance in Gu 'an County, and undertakes the national free pre-pregnancy eugenics health examination pro…	Official account of Gu 'an Maternal and Child Health Hospital
# Popular Science Tips # How to prevent the recent Norovirus? How to prevent it?	0	0	0	11296	Optimistic, confident and responsible.
# What happens when you are infected with norovirus and need to see a doctor # "Jieshenmi-Sanbodhi Avenue …10-7 episode" Teaching-Jieshen "	0	0	1	44
Published the article "Norovirus is coming, how does Minbao respond?" "o norovirus is coming, how does Minbao respond? ?	0	0	0	527	Focus and sensitivity, born to love. Yingxiang originated from Genieten, a traditional Dutch brand, and focused on providing low-sensitivity complementary food snacks for China babies by using the formula, technology and nutrition addition technology of Eindhoven, a traditional baby complementary food production in the Netherlands.	Shenyang heyouxiang electronic commerce co., ltd
6 Why am I the first wave of viruses? COVID-19 12.13 Norodom 2.10 A stream 2.28# A stream #?	0	1	1	26	Be able but modest
It took three days to know that I had norovirus, and antibiotics were useless. That is, white flowers are a thousand smaller, fuck. ?	0	2	2	10530	Take a breath,Be cool.
I'm really helpless. I'm in poor health after yang. Just after Norovirus ended, A stream came to me again?	0	0	1	94	A hodgepodge, everything is recorded, and Weibo doesn't restrict me, so I can send a lot.
More than half of emergency departments are Norovirus # Hospital # Norovirus # Good health is more important than anything else # Brave baby # Fever.	0	1	12	287	Staying up late champion social fear
The fever is gone, and I don't vomit after eating. Old mother, I can finally breathe a sigh of relief, and I have escaped COVID-19's failure to avoid Norovirus.	0	0	13	2120	Who says we are mother and daughter? We are the daily vlog of sister Wang Dapao.
# Norovirus # A stream # Hydraulic joint # Stainless steel joint # Hydraulic station @ hejian city Sandi Hydraulic Equipment Co., Ltd. @ Hot Search	0	0	11	4375	Specializing in pipe joints for 15 years, the main products are hydraulic hose joints, hydraulic transition joints, flange clamps and flange plates, and non-standard pipe joints are welcome to visit us.	Official account number of Sandi hydraulic pipe fitting joint
How to prevent H1N1 and Norovirus infection? Experts answer how to prevent influenza A and norovirus infection. Expert answer?	0	0	0	1812	If you are good, you will have a wide sky.
How to prevent H1N1 and Norovirus infection? Experts answer how to prevent influenza A and norovirus infection. Expert answer?	0	0	0	83	Walking alone on the road
How to prevent H1N1 and Norovirus infection? Experts answer how to prevent influenza A and norovirus infection. Expert answer?	0	0	0	46
Have a fever and cough? Upper vomiting and diarrhea? Methods to prevent H1N1 and Norovirus, collect them quickly! # Good netizens in Liaoning are fighting the epidemic in action #	0	0	0	110553
Frequent vomiting and diarrhea are not necessarily norovirus infection, and norovirus infection has no specific medicine. # Norovirus # Health Science Popularization	2	1	32	1078747	Follow us for more information and contribute to rmwhubei163com.	People's Network Hubei Channel Official Account
# Norovirus has symptoms such as diarrhea, cough, vomiting and fever. # Good thing recommended bovine colostrum probiotic freeze-dried powder # Directly supplied by the manufacturer	0	0	7	406	Zhongke Lijun health food manufacturers, probiotics, calcium tablets, small molecular peptides, protein powder, blue hat products, special meals and other reserve prices, support OEM processing.
What I get from my country is a patriotic # Influenza A virus # It's really hard for my immune system # Norovirus.	0	2	6	156	0
Norovirus vomit practical treatment # Norovirus # Grateful for all the encounters @ Linyi Big Windmill Tianyi Kindergarten @ Jinyu Director	1	0	9	198	A lifelong learner, a thinker with independent judgment, a leader and child with China heart, world eyes and a wise life.
How to prevent norovirus in schools and how to disinfect it # Tik Tok 38 Good Things Festival # Norovirus # Disinfection # School Disinfection	0	0	9	5185	Offline killing for 21 years, so that there are no persistent pests in the world. Share family pest control experience and products, and wish you an early solution to pest troubles. If there are cockroaches and other pests at home that can't be solved, you can personally contact Mai for on-site guidance. Give me a trust and give you a healthy and warm home. Good pesticides are all in the window a…
The National Health and Health Commission has deployed the current treatment of influenza and norovirus infection. L Weibo video of Leling Financial Media Center?	0	0	0	2713	I look at the world. Look at me.	Laoling Radio and TV Station (Laoling Rong Media Center) Official Weibo
A stream? Norovirus? What are all these? # Norovirus # # Virus # # Norovirus # Nurse Health?	0	0	0	13	On-the-job nurses in hospitals in various regions of the country provide on-site care.
How to do if the child has swine flu How to use oseltamivir correctly # swine flu # norovirus # fever # oseltamivir # Pay attention to prevention.	0	15	34	305	A team that loves children and pediatrics.
Last night, acute gastroenteritis recurred in the middle of the night. I thought it was norovirus, but fortunately, it's nothing. I have to converge ...?	0	4	0	21
How to prevent H1N1 and Norovirus infection? Experts answer how to prevent influenza A and norovirus infection. Expert answer?	0	0	1	65
The military training in primary schools is really bad. No one handles the vomit of students, and no one kills the dormitory, resulting in a bunch of people infected with Norovirus. ?	0	0	0	242
The clinic on Monday morning is full of small students # Stomach pain # Primary school students # Is your child like this # Norovirus	0	1	32	1190	May time slow down, may old friends stay together, love photography, edit and record ordinary life, cut out dreamers and families with learning difficulties.
I vomited eight times yesterday, and I vomited jaundice water. Today, I have loose bowels, and my whole stomach is uncomfortable. It's too hard to stay. # Norovirus	0	27	66	1519	Don't ask for everything, just ask for everything.
I don't know whether it's H1N1 or Norovirus. Anyway, I didn't escape # H1N1 # Norovirus # and I didn't know I was fragile until I got sick.	0	4	4	118	I hope someone will see through me, but not leave me, know my bad, and understand my good. I am not good at managing relationships, and whoever is left in the end will be the one.
What is influenza A and # Norovirus # Ten thousand people say Xinjiang # Ten thousand people say Xinjiang Kashgar # I add oil to Xinjiang # Ancient city Kashgar	87	2	239	455635	Welcome to the ancient city of Kashgar.	Kashi Rong communication center
My husband infected me with norovirus. Spit whatever you eat in a day. I have never experienced morning sickness. Now the vomiting experience is thorough?	0	0	0	247	Always face all difficulties and obstacles with a sincere attitude.
In the face of Norovirus, what should we do? Just do the following # Norovirus # Prevention of Infectious Diseases # Health Science	1	3	23	837817	At the beginning of 1999, the special lecturer of traditional Chinese medicine in Hongxing Lin College was identified by the provincial health department as the first batch of trans-century talents of traditional Chinese medicine in our province. The academic leader of clinical foundation of traditional Chinese medicine typhoid fever, vice president of the education branch of the Chinese National…	Xiao Zizeng, Chief Physician, Department of Traditional Chinese Medicine, First Affiliated Hospital of Hunan University of Traditional Chinese Medicine
I vomited a few times and kept pushing me norovirus and acute gastroenteritis, but I didn't have a fever. I don't think I need to go to the hospital? ?	0	0	0	167	Neo-liberal block Tianzi No.1 pimp
The special price of weight loss method is 499, and the weight loss is 8-12 kg, and the effect is 8 months. # How to prevent H1N1 and Norovirus #?	1	0	0	40848	Test +v: mumuyi_9999
After listening to the expert's explanation, Norovirus is nothing to be afraid of. I hope everyone will be safe # Norovirus # and pay tribute to her.	0	7	38	1286	I have been engaged in real estate in Xi 'an for more than six years. Familiarity with second-hand housing transactions can help you avoid risks. There is no agency fee for the new house, so arrange a car to pick it up. Contact number to join the fan group and enjoy the group purchase discount.	Xi 'an Kuajie Network Science and Technology Official Account
Standing in the March 8 th section seized by Norovirus, lying weak, backache, vomiting when eating, dizzy with hunger?	0	0	0	467	Bo 'ai Party is a nymphomaniac, chasing small talents, and habitually brushing the screen. Sometimes brain-damaged, sometimes crazy, vague, three views are not correct. Colleagues, family members, irrelevant people, etc., please get through the customs in time, thank you.
I went out for a trip and came back with vomiting, diarrhea, fever and sore feet. It's not norovirus, is it? It's terrible day by day ...?	0	2	0	385	A mindless mood.
# Patting the baby will grow up # Norovirus # Flu Flu Go away # Healthy growth Every day naughty and cute, hee hee.	0	0	9	295	Happiness comes from simplicity.
Develop 4 good habits, Norovirus is not looking for you @ Henan Provincial Health and Wellness Committee @ Henan CDC?	0	0	0	26	A healthy life starts with me!
Have a fever and cough? Upper vomiting and diarrhea? The prescription to prevent swine flu and norovirus. Fa, collect it quickly! (Source: Healthy China)?	0	0	0	1808	Chinese and western medicine, generous morality helps the world.	Official Weibo of Meishan Pharmaceutical Vocational College
Recently, I have a little stomach trouble, and I feel very norovirus. Although it is not so serious, it is just very uncomfortable.	0	0	0	213	To be a crazy person is to say? ?
# During the period of high incidence of influenza A, pay attention to distinguish different diseases. # H1N1 # Norovirus # Hope to help people in need.	26	2	60	2623	Attending physician of vascular surgery, Wuhan Orthopedic Hospital of Integrated Traditional Chinese and Western Medicine Master's degree Young member of peripheral vascular diseases varicose veins of China Association of Integrated Traditional Chinese and Western Medicine Member of peripheral vascular diseases special committee of Hubei Association of Traditional Chinese Medicine for more than t…	Hubei Liuqier Integrated Chinese and Western Medicine Orthopedic Hospital attending surgeon Li Yubin
