# Supplementary material for: Research on the evolution of cross-platform online public opinion for public health emergencies considering stakeholders
Source: PLoS One. 2024 Jun 25;19(6):e0304877. doi: 10.1371/journal.pone.0304877 (PMC11198828; doi:10.1371/journal.pone.0304877)
Supplement: S2 File — (ZIP) [file pone.0304877.s002.zip]

Archive with 3 entries (2 files):
- S2 File/
- S2 File/CNN.py
- S2 File/LDA.py
