# Supplementary material for: Research on the evolution of cross-platform online public opinion for public health emergencies considering stakeholders
Source: PLoS One. 2024 Jun 25;19(6):e0304877. doi: 10.1371/journal.pone.0304877 (PMC11198828; doi:10.1371/journal.pone.0304877)
Supplement: S2 File — (ZIP) [file pone.0304877.s002.zip › S2 File/CNN.py]

#!/usr/bin/env python
# coding: utf-8

# In[1]:


import os
import paddlehub as hub
import xlsxwriter


# In[2]:


# 这个文件就是你的数据集文件，如果名字不一样只修改这里即可，数据集格式上方已经给出。
txtpath = "toutiao.txt"

# 这里就是预测完输出的文件，就是把结果输出到哪里，文件名字自己随意修改。
outtxtpath = 'toutiao.xlsx'

# 将数据集文件转换为list格式
with open(txtpath, 'r',encoding='utf-8') as f:
    test_text = []
    for line in f:
        test_text.append(line.strip())
print(test_text)


# In[3]:


# 加载预训练模型
senta = hub.Module(name="senta_cnn")


# In[4]:


# 将得到的数据list进行预测
input_dict = {"text": test_text}
results = senta.sentiment_classify(data=input_dict)


# In[5]:


# 将输出结果写入文件
workbook = xlsxwriter.Workbook(outtxtpath) # 建立文件
worksheet = workbook.add_worksheet()
id = 0
for result in results:
    print(result['text'] + '\t' + result['sentiment_key'])
    worksheet.write(id,0,result['text'])
    worksheet.write(id,1,result['sentiment_key'])
    id+=1
workbook.close()
print('结果已经输入到' + outtxtpath + '文件')


# In[3]:


import paddle
paddle.utils.run_check()


# In[ ]:
