# Supplementary material for: Research on the evolution of cross-platform online public opinion for public health emergencies considering stakeholders
Source: PLoS One. 2024 Jun 25;19(6):e0304877. doi: 10.1371/journal.pone.0304877 (PMC11198828; doi:10.1371/journal.pone.0304877)
Supplement: S2 File — (ZIP) [file pone.0304877.s002.zip › S2 File/LDA.py]

#!/usr/bin/env python
# coding: utf-8

# # sklearn-LDA

# 代码示例：https://mp.weixin.qq.com/s/hMcJtB3Lss1NBalXRTGZlQ （玉树芝兰） <br>
# 可视化：https://blog.csdn.net/qq_39496504/article/details/107125284  <br>
# sklearn lda参数解读:https://scikit-learn.org/stable/modules/generated/sklearn.decomposition.LatentDirichletAllocation.html
# <br>中文版参数解读：https://blog.csdn.net/TiffanyRabbit/article/details/76445909
# <br>LDA原理-视频版：https://www.bilibili.com/video/BV1t54y127U8
# <br>LDA原理-文字版：https://www.jianshu.com/p/5c510694c07e
# <br>score的计算方法：https://github.com/scikit-learn/scikit-learn/blob/844b4be24d20fc42cc13b957374c718956a0db39/sklearn/decomposition/_lda.py#L729
# <br>主题困惑度1：https://blog.csdn.net/weixin_43343486/article/details/109255165
# <br>主题困惑度2：https://blog.csdn.net/weixin_39676021/article/details/112187210

# ## 1.预处理

# In[1]:


import os
import pandas as pd
import re
import jieba
import jieba.posseg as psg


# In[2]:


output_path = 'D:/python/result'
file_path = 'D:/python/data'
os.chdir(file_path)
data=pd.read_csv("nuoru5.1.csv")#content type
os.chdir(output_path)
dic_file = "D:/python/stop_dic/dict.txt"
stop_file = "D:/python/stop_dic/stopwords.txt"


# In[4]:


def chinese_word_cut(mytext):
    jieba.load_userdict(dic_file)
    jieba.initialize()
    try:
        stopword_list = open(stop_file,encoding ='utf-8')
    except:
        stopword_list = []
        print("error in stop_file")
    
    stop_list = []
    flag_list = ['n','vn','nz']#
    for line in stopword_list:
        line = re.sub(u'\n|\\r', '', line)
        stop_list.append(line)
    
    word_list = []
    #jieba分词
    seg_list = psg.cut(mytext)
    for seg_word in seg_list:
        word = re.sub(u'[^\u4e00-\u9fa5]','',seg_word.word)
        #word = seg_word.word  #如果想要分析英语文本，注释这行代码，启动下行代码
        find = 0
        for stop_word in stop_list:
            if stop_word == word or len(word)<2:     #this word is stopword
                    find = 1
                    break
        if find == 0 and seg_word.flag in flag_list:
            word_list.append(word)      
    return (" ").join(word_list)


# In[5]:


data["content_cutted"] = data.content.apply(chinese_word_cut) 


# ## 2.LDA分析

# In[6]:


from sklearn.feature_extraction.text import TfidfVectorizer, CountVectorizer
from sklearn.decomposition import LatentDirichletAllocation


# In[7]:


def print_top_words(model, feature_names, n_top_words):
    tword = []
    for topic_idx, topic in enumerate(model.components_):
        print("Topic #%d:" % topic_idx)
        topic_w = " ".join([feature_names[i] for i in topic.argsort()[:-n_top_words - 1:-1]])
        tword.append(topic_w)
        print(topic_w)
    return tword


# In[35]:


n_features = 1000#提取1000个特征词语，对结果影响不大
tf_vectorizer = CountVectorizer(strip_accents = 'unicode',
                                max_features=n_features,
                                stop_words='english',
                                max_df = 0.5,#0.5和0.8区别不大
                                min_df = 20)
tf = tf_vectorizer.fit_transform(data.content_cutted)#文本向量化
#max_df = 0.50表示“忽略出现在50％以上文档中的术语”,max_df = 25表示“忽略超过25个文档中出现的术语”.
#min_df = 0.01表示“忽略出现在少于1％的文档中的术语”.min_df = 5表示“忽略少于5个文档中出现的术语”.


# In[36]:


n_topics =37
lda = LatentDirichletAllocation(n_topics, max_iter=100,#原来为50
                                learning_method='batch',
                                learning_offset=50,
                                doc_topic_prior=0.03,#α=1/ n_components
                                topic_word_prior=0.03,#β=1/ n_components
                               random_state=0)#原来为0
lda.fit(tf)#对向量化后的文本进行lda分析


# ### 2.1输出每个主题对应词语 

# In[34]:


n_top_words = 15 
tf_feature_names = tf_vectorizer.get_feature_names_out() 
topic_word = print_top_words(lda, tf_feature_names, n_top_words)


#  2.2输出每篇文章对应主题 

# In[30]:


import numpy as np


# In[31]:


topics=lda.transform(tf)


# In[32]:


topic = []
for t in topics:
    topic.append("Topic #"+str(list(t).index(np.max(t))))
data['概率最大的主题序号']=topic
data['每个主题对应概率']=list(topics)
data.to_excel("data_topic5.4.1.11.xlsx",index=False)


# ### 2.3可视化 

# In[28]:


import pyLDAvis
import pyLDAvis.sklearn


# In[29]:


pyLDAvis.enable_notebook()
pic = pyLDAvis.sklearn.prepare(lda, tf, tf_vectorizer)
pyLDAvis.display(pic)
pyLDAvis.save_html(pic, '5.4.1.11lda_pass'+str(n_topics)+'.html')
pyLDAvis.display(pic)
#去工作路径下找保存好的html文件
#和视频里讲的不一样，目前这个代码不需要手动中断运行，可以快速出结果


# ### 2.4困惑度 

# In[37]:


import matplotlib.pyplot as plt


# In[38]:


plexs = []
scores = []
n_max_topics = 51
for i in range(1,n_max_topics): 
    print(i)
    lda = LatentDirichletAllocation(n_components=i, max_iter=50,
                                    learning_method='batch',
                                    learning_offset=50,random_state=0)
    lda.fit(tf)
    plexs.append(lda.perplexity(tf))
    scores.append(lda.score(tf))


# plexs = []
# scores = []
# n_max_topics = 30
# for i in range(1,n_max_topics): 
#     print(i)
#     lda = LatentDirichletAllocation(n_components=i, max_iter=50,
#                                     learning_method='batch',
#                                     learning_offset=50,random_state=0)
#     lda.fit(tf)
#     plexs.append(lda.perplexity(tf))
#     scores.append(lda.score(tf))

# In[39]:


print(plexs )
print(scores)


# In[41]:


n_t=50#区间最右侧的值。注意：不能大于n_max_topics
x=list(range(1,n_t+1))
plt.plot(x,plexs[0:n_t])
plt.xlabel("number of topics")
plt.ylabel("perplexity")
plt.show()


# In[21]:


# In[ ]:
